# Supplementary material for: Does swab type matter? Comparing methods for Mannheimia haemolytica recovery and upper respiratory microbiome characterization in feedlot cattle
Source: Anim Microbiome. 2022 Aug 13;4:49. doi: 10.1186/s42523-022-00197-6 (PMC9375289; doi:10.1186/s42523-022-00197-6)
Supplement: Supplementary file 1 — Additional file 1. Standard Curve of qPCR. [file 42523_2022_197_MOESM1_ESM.xlsx]

## Sheet: Sheet1
Sample Name	CT	Ct Mean	Ct SD	Quantity	Log(DNA)
PC-1	13.9673	13.6987	0.169035	12.6	1.10037
PC-1	13.9563	13.6987	0.169035	12.6	1.10037
PC-1	13.6579	13.6987	0.169035	12.6	1.10037
PC-1	13.6502	13.6987	0.169035	12.6	1.10037
PC-1	13.6073	13.6987	0.169035	12.6	1.10037
PC-1	13.6735	13.6987	0.169035	12.6	1.10037
PC-1	13.6209	13.6987	0.169035	12.6	1.10037
PC-1	13.7214	13.6987	0.169035	12.6	1.10037
PC-2	17.1092	17.0002	0.156781	1.26	0.100371
PC-2	16.6915	17.0002	0.156781	1.26	0.100371
PC-2	16.9701	17.0002	0.156781	1.26	0.100371
PC-2	17.0374	17.0002	0.156781	1.26	0.100371
PC-2	16.9733	17.0002	0.156781	1.26	0.100371
PC-2	16.8509	17.0002	0.156781	1.26	0.100371
PC-2	17.179	17.0002	0.156781	1.26	0.100371
PC-2	17.0109	17.0002	0.156781	1.26	0.100371
PC-2	17.1793	17.0002	0.156781	1.26	0.100371
PC-3	20.2745	20.327	0.270029	0.126	-0.899629
PC-3	20.0736	20.327	0.270029	0.126	-0.899629
PC-3	20.2218	20.327	0.270029	0.126	-0.899629
PC-3	20.2428	20.327	0.270029	0.126	-0.899629
PC-3	19.9994	20.327	0.270029	0.126	-0.899629
PC-3	20.2207	20.327	0.270029	0.126	-0.899629
PC-3	20.5195	20.327	0.270029	0.126	-0.899629
PC-3	20.5059	20.327	0.270029	0.126	-0.899629
PC-3	20.8842	20.327	0.270029	0.126	-0.899629
PC-4	23.7924	23.688	0.162227	0.0126	-1.89963
PC-4	23.4903	23.688	0.162227	0.0126	-1.89963
PC-4	23.4709	23.688	0.162227	0.0126	-1.89963
PC-4	23.6942	23.688	0.162227	0.0126	-1.89963
PC-4	23.6573	23.688	0.162227	0.0126	-1.89963
PC-4	23.845	23.688	0.162227	0.0126	-1.89963
PC-4	23.9743	23.688	0.162227	0.0126	-1.89963
PC-4	23.635	23.688	0.162227	0.0126	-1.89963
PC-4	23.6329	23.688	0.162227	0.0126	-1.89963
PC-5	27.362	27.1673	0.19249	0.00126	-2.89963
PC-5	27.0887	27.1673	0.19249	0.00126	-2.89963
PC-5	27.0263	27.1673	0.19249	0.00126	-2.89963
PC-5	26.9755	27.1673	0.19249	0.00126	-2.89963
PC-5	27.4454	27.1673	0.19249	0.00126	-2.89963
PC-5	27.0473	27.1673	0.19249	0.00126	-2.89963
PC-5	27.4225	27.1673	0.19249	0.00126	-2.89963
PC-5	27.1678	27.1673	0.19249	0.00126	-2.89963
PC-5	26.9703	27.1673	0.19249	0.00126	-2.89963
PC-6	31.0852	30.7704	0.405479	0.000126	-3.89963
PC-6	30.1212	30.7704	0.405479	0.000126	-3.89963
PC-6	31.3564	30.7704	0.405479	0.000126	-3.89963
PC-6	31.1586	30.7704	0.405479	0.000126	-3.89963
PC-6	30.8345	30.7704	0.405479	0.000126	-3.89963
PC-6	30.8042	30.7704	0.405479	0.000126	-3.89963
PC-6	30.5795	30.7704	0.405479	0.000126	-3.89963
PC-6	30.7311	30.7704	0.405479	0.000126	-3.89963
PC-6	30.2631	30.7704	0.405479	0.000126	-3.89963
PC-7	32.9876	33.9962	0.769958	1.26e-05	-4.89963
PC-7	33.4532	33.9962	0.769958	1.26e-05	-4.89963
PC-7	33.4954	33.9962	0.769958	1.26e-05	-4.89963
PC-7	34.9664	33.9962	0.769958	1.26e-05	-4.89963
PC-7	34.8808	33.9962	0.769958	1.26e-05	-4.89963
PC-7	33.9194	33.9962	0.769958	1.26e-05	-4.89963
PC-7	33.4023	33.9962	0.769958	1.26e-05	-4.89963
PC-7	33.8306	33.9962	0.769958	1.26e-05	-4.89963
PC-7	35.0305	33.9962	0.769958	1.26e-05	-4.89963
PC-8	Undetermined	35.6395	0.0724202	1.26e-06	-5.89963
PC-8	35.6237	35.6395	0.0724202	1.26e-06	-5.89963
PC-8	35.7185	35.6395	0.0724202	1.26e-06	-5.89963
PC-8	Undetermined	35.6395	0.0724202	1.26e-06	-5.89963
PC-8	Undetermined	35.6395	0.0724202	1.26e-06	-5.89963
PC-8	35.5762	35.6395	0.0724202	1.26e-06	-5.89963
PC-8	Undetermined	35.6395	0.0724202	1.26e-06	-5.89963
PC-8	Undetermined	35.6395	0.0724202	1.26e-06	-5.89963
PC-8	Undetermined	35.6395	0.0724202	1.26e-06	-5.89963
