# Supplementary material for: Does swab type matter? Comparing methods for Mannheimia haemolytica recovery and upper respiratory microbiome characterization in feedlot cattle
Source: Anim Microbiome. 2022 Aug 13;4:49. doi: 10.1186/s42523-022-00197-6 (PMC9375289; doi:10.1186/s42523-022-00197-6)
Supplement: Supplementary file 2 — Additional file 2. Culture and qPCR Results. [file 42523_2022_197_MOESM2_ESM.xlsx]

## Sheet: All
AnimalID	SampleID	DNAID_DG	DNAID_NS	DNAID_PS	Pen	BRD	First_trt	Order	Group	InitWt	Cult_DG	Cult_NS	Cult_PS	CultAG	CultAG_Pos	CultPatt	CultPos	DG_Cq	DG_In	DG_Mhout	DG_Log	DG_Ratio	DG_LogRatio	NS_Cq	NS_In	NS_Mhout	NS_Log	NS_Ratio	NS_LogRatio	PS_Cq	PS_In	PS_MhOut	PS_Log	PS_Ratio	PS_LogRatio	PCR_DG	PCR_NS	PCR_PS	PCRAG	PCRAG_Pos	PCRPatt	PCRPos
8027	101	SC_121	SC_001	SC_241	40	N	0	PS	First	617	Y	Y	Y	Y	Y	YYY	Y	25.6475	43.6	0.00220827	-2.65595	5.06483e-05	-4.29544	23.344	44.8	0.0100594	-1.99743	0.000224539	-3.64871	23.5745	46.83	1e-05	-5	2.13538e-07	-6.67052	Y	Y	N	N	N	YYN	Y
7995	102	SC_122	SC_002	SC_242	40	N	0	DG	First	583	N	N	N	Y	N	NNN	N	33.0118	46.1067	1e-05	-5	2.16888e-07	-6.66376	30.4081	40.2267	1e-05	-5	2.48591e-07	-6.60451	29.4148	38.2	0.000184956	-3.73293	4.84177e-06	-5.315	N	N	Y	N	N	NNY	Y
8012	103	SC_123	SC_003	SC_243	40	Y	116	DG	First	561	Y	Y	Y	Y	Y	YYY	Y	24.1656	41.09	0.00585723	-2.23231	0.000142546	-3.84604	26.197	40.6	0.001538	-2.81304	3.78817e-05	-4.42157	24.7296	39.7833	0.00404076	-2.39354	0.000101569	-3.99324	Y	Y	Y	Y	Y	YYY	Y
8004	104	SC_124	SC_004	SC_244	40	N	0	PS	First	580		Y	Y	N	N	YY	Y							22.708	35.28	0.0152894	-1.81561	0.000433374	-3.36314	24.701	47.53	0.00411766	-2.38535	8.66329e-05	-4.06232		Y	Y	N	N	YY	Y
8006	105	SC_125	SC_005	SC_245	40	N	0	DG	First	570	Y	Y	Y	Y	Y	YYY	Y	23.2715	47.6	0.010551	-1.97671	0.000221659	-3.65431	22.4473	49.5333	0.0181516	-1.74109	0.000366451	-3.43598	23.5912	36	0.00854897	-2.06809	0.000237471	-3.62439	Y	Y	Y	Y	Y	YYY	Y
8064	106	SC_126	SC_006	SC_246	40	N	0	DG	First	575	N	N	Y	N	N	NNY	Y	24.5319	46.48	0.00460228	-2.33703	9.90163e-05	-4.00429	37.374	33.8	1e-05	-5	2.95858e-07	-6.52892	35.0672	39	1e-05	-5	2.5641e-07	-6.59106	Y	N	N	N	N	YNN	Y
8054	107	SC_127	SC_007	SC_247	40	N	0	DG	First	547	N	Y	Y	N	N	NYY	Y	29.076	38	0.000231165	-3.63608	6.08329e-06	-5.21586	25.5544	35.49	0.00234782	-2.62933	6.61545e-05	-4.17944	26.359	38.36	0.00138248	-2.85934	3.60397e-05	-4.44322	Y	Y	Y	Y	Y	YYY	Y
8048	108	SC_128	SC_008	SC_248	40	N	0	PS	First	596	Y	Y	Y	Y	Y	YYY	Y	26.3053	38.7333	0.00143224	-2.84399	3.69769e-05	-4.43207	28.379	38.08	0.000365745	-3.43682	9.60466e-06	-5.01752	22.3925	41.8	0.0188191	-1.7254	0.000450219	-3.34658	Y	Y	Y	Y	Y	YYY	Y
8003	109	SC_129	SC_009	SC_249	40	Y	7	PS	First	516	Y	Y	Y	Y	Y	YYY	Y	27.561	34.4	0.000626653	-3.20297	1.82166e-05	-4.73953	24.951	39.6433	0.00349268	-2.45684	8.81027e-05	-4.05501	23.0106	45.8267	0.0125281	-1.90211	0.000273381	-3.56323	Y	Y	Y	Y	Y	YYY	Y
8044	110	SC_130	SC_010	SC_250	40	Y	10	DG	First	583	N	N	N	Y	N	NNN	N	35.487	37.6	1e-05	-5	2.65957e-07	-6.57519	34.372	43.68	1e-05	-5	2.28938e-07	-6.64028	32.4845	45.36	1e-05	-5	2.20459e-07	-6.65667	N	N	N	Y	N	NNN	N
8002	111	SC_131	SC_011	SC_251	41	N	0	DG	First	561	Y	Y	Y	Y	Y	YYY	Y	28.787	51.3333	0.000279611	-3.55345	5.44698e-06	-5.26384	25.1594	38	0.00304503	-2.51641	8.01324e-05	-4.09619	24.741	48.4	0.0040106	-2.39679	8.28636e-05	-4.08164	Y	Y	Y	Y	Y	YYY	Y
8038	112	SC_132	SC_012	SC_252	41	Y	6	PS	First	572	Y	Y	Y	Y	Y	YYY	Y	28.8223	35.5333	0.000273186	-3.56354	7.68818e-06	-5.11418	28.1952	47.04	0.000412782	-3.38428	8.77513e-06	-5.05675	26.1826	45.7333	0.00155266	-2.80892	3.39504e-05	-4.46916	Y	Y	Y	Y	Y	YYY	Y
8020	113	SC_133	SC_013	SC_253	41	N	0	DG	First	553	Y	Y	Y	Y	Y	YYY	Y							24.1894	35.6	1e-05	-5	2.80899e-07	-6.55145	23.1974	41.16	0.0110784	-1.95552	0.000269153	-3.57		N	Y	N	N	NY	Y
8074	114	SC_134	SC_014	SC_254	41	N	0	PS	First	608	Y	Y	Y	Y	Y	YYY	Y	33.085	39.2	1e-05	-5	2.55102e-07	-6.59329	24.2078	47.0167	0.00569663	-2.24438	0.000121162	-3.91663	27.931	39.2	0.000491193	-3.30875	1.25304e-05	-4.90203	N	Y	Y	N	N	NYY	Y
8070	115	SC_135	SC_015	SC_255	41	Y	36	PS	First	598	Y	Y	Y	Y	Y	YYY	Y	23.9505	46.48	0.00674812	-2.17082	0.000145183	-3.83808	25.1039	39	0.00315828	-2.50055	8.09815e-05	-4.09161	23.6149	37.52	0.00841672	-2.07486	0.000224326	-3.64912	Y	Y	Y	Y	Y	YYY	Y
8061	116	SC_136	SC_016	SC_256	41	Y	19	DG	First	579	Y	N	N	N	N	YNN	Y	43.8173	36	1e-05	-5	2.77778e-07	-6.5563	33.6823	35.7333	1e-05	-5	2.79851e-07	-6.55307	34.7638	36.8	1e-05	-5	2.71739e-07	-6.56585	N	N	N	Y	N	NNN	N
8046	117	SC_137	SC_017	SC_257	41	Y	16	DG	First	542	N	Y	Y	N	N	NYY	Y	28.5214	41.3467	1e-05	-5	2.41857e-07	-6.61644	27.9343	48.72	0.000490117	-3.3097	1.00599e-05	-4.99741	26.7374	47.6	0.00107765	-2.96752	2.26397e-05	-4.64513	N	Y	Y	N	N	NYY	Y
8057	118	SC_138	SC_018	SC_258	41	N	0	PS	First	523	Y	Y	Y	Y	Y	YYY	Y	29.544	42	0.000169876	-3.76987	4.04466e-06	-5.39312	26.0533	41.16	0.00169058	-2.77196	4.10734e-05	-4.38644	28.9399	40.05	0.000252824	-3.59718	6.31271e-06	-5.19978	Y	Y	Y	Y	Y	YYY	Y
8049	119	SC_139	SC_019	SC_259	41	N	0	PS	First	598	Y	Y	Y	Y	Y	YYY	Y	26.093	38.64	0.00164701	-2.7833	4.26246e-05	-4.37034	29.8464	48.44	0.000139215	-3.85631	2.87397e-06	-5.54152	23.7204	36.6833	0.00785192	-2.10502	0.000214046	-3.66949	Y	Y	Y	Y	Y	YYY	Y
8034	120	SC_140	SC_020	SC_260	41	Y	6	DG	First	574	N	N	N	Y	N	NNN	N	39.08	42.6	1e-05	-5	2.34742e-07	-6.62941	36.8063	37.8	1e-05	-5	2.6455e-07	-6.57749	34.7077	35.2	1e-05	-5	2.84091e-07	-6.54654	N	N	N	Y	N	NNN	N
8030	121	SC_141	SC_021	SC_261	42	Y	9	PS	First	532	Y	Y	Y	Y	Y	YYY	Y	28.7698	43.5	0.000282789	-3.54854	6.50089e-06	-5.18703	24.209	43.8667	0.00569231	-2.24471	0.000129764	-3.88685							Y	Y		N	N	YY	Y
8015	122	SC_142	SC_022	SC_262	42	Y	6	PS	First	579	Y	Y	Y	Y	Y	YYY	Y	26.5268	44.4267	0.00123786	-2.90733	2.78629e-05	-4.55497	26.998	32.2	0.00090777	-3.04202	2.81916e-05	-4.54988	24.5959	40.67	0.00441245	-2.35532	0.000108494	-3.96459	Y	Y	Y	Y	Y	YYY	Y
8018	123	SC_143	SC_023	SC_263	42	Y	11	DG	First	601	Y	N	N	N	N	YNN	Y	33.135	43.12	1e-05	-5	2.31911e-07	-6.63468	28.9598	42.2	1e-05	-5	2.36967e-07	-6.62531	31.485	44.52	1e-05	-5	2.24618e-07	-6.64856	N	N	N	Y	N	NNN	N
8014	124	SC_144	SC_024	SC_264	42	Y	6	DG	First	576	N	N	Y	N	N	NNY	Y	32.1502	39	1e-05	-5	2.5641e-07	-6.59106	32.4723	40.6933	1e-05	-5	2.4574e-07	-6.60952	33.6866	59	1e-05	-5	1.69492e-07	-6.77085	N	N	N	Y	N	NNN	N
8024	125	SC_145	SC_025	SC_265	42	Y	10	PS	First	572	N	N	N	Y	N	NNN	N	35.5639	38.5333	1e-05	-5	2.59516e-07	-6.58584	28.1685	48.44	0.000420101	-3.37665	8.6726e-06	-5.06185	31.3865	35.5333	1e-05	-5	2.81426e-07	-6.55064	N	Y	N	N	N	NYN	Y
8069	126	SC_146	SC_026	SC_266	42	N	0	PS	First	590	Y	N	N	N	N	YNN	Y	28.0394	47.04	0.000457368	-3.33973	9.72297e-06	-5.0122	28.462	32.2	0.000346299	-3.46055	1.07546e-05	-4.9684	25.24	41.4	0.0028876	-2.53946	6.97487e-05	-4.15646	Y	Y	Y	Y	Y	YYY	Y
8050	127	SC_147	SC_027	SC_267	42	Y	7	DG	First	554	N	Y	Y	N	N	NYY	Y	29.6277	43.96	0.000160773	-3.79379	3.65725e-06	-5.43685	26.432	43.4	0.0013176	-2.88022	3.03594e-05	-4.51771	27.7028	44.24	0.000570789	-3.24352	1.29021e-05	-4.88934	Y	Y	Y	Y	Y	YYY	Y
8056	128	SC_148	SC_028	SC_268	42	N	0	PS	First	551	Y	Y	Y	Y	Y	YYY	Y	35.518	41.44	1e-05	-5	2.41313e-07	-6.61742	28.7152	44.52	0.000293138	-3.53293	6.58441e-06	-5.18148	29.047	41	0.000235617	-3.62779	5.74677e-06	-5.24058	N	Y	Y	N	N	NYY	Y
8035	129	SC_149	SC_029	SC_269	42	N	0	DG	First	613	N	Y	Y	N	N	NYY	Y	28.1089	40.88	0.000436905	-3.35961	1.06875e-05	-4.97112	22.3099	48.72	0.0198695	-1.70181	0.00040783	-3.38952	25.3198	48.44	0.00273984	-2.56228	5.65614e-05	-4.24748	Y	Y	Y	Y	Y	YYY	Y
8060	130	SC_150	SC_030	SC_270	42	N	0	DG	First	584	Y	Y	Y	Y	Y	YYY	Y	28.287	39.8	0.000388575	-3.41052	9.7632e-06	-5.01041	27.4077	39.4	0.00069318	-3.15915	1.75934e-05	-4.75465	25.2394	36.7333	0.00288878	-2.53929	7.8642e-05	-4.10435	Y	Y	Y	Y	Y	YYY	Y
8028	131	SC_151	SC_031	SC_271	43	Y	6	PS	First	578	Y	Y	Y	Y	Y	YYY	Y	32.8977	36.5333	1e-05	-5	2.73723e-07	-6.56269	29.2492	39.4	0.000206254	-3.6856	5.23487e-06	-5.28109	30.05	39.6	0.000121752	-3.91452	3.07455e-06	-5.51222	N	Y	Y	N	N	NYY	Y
8023	132	SC_152	SC_032	SC_272	43	N	0	PS	First	591	Y	Y	Y	Y	Y	YYY	Y	23.8299	41.2	0.0073056	-2.13634	0.00017732	-3.75124	23.2383	38.6	1e-05	-5	2.59067e-07	-6.58659	21.4158	48	0.0357936	-1.44619	0.0007457	-3.12744	Y	N	Y	N	N	YNY	Y
7999	133	SC_153	SC_033	SC_273	43	N	0	PS	First	542	Y	Y	Y	Y	Y	YYY	Y	26.1012	46	0.00163812	-2.78565	3.56113e-05	-4.44841	24.3524	47.32	0.00517944	-2.28572	0.000109456	-3.96076	26.3887	37.0667	0.00135568	-2.86784	3.65742e-05	-4.43683	Y	Y	Y	Y	Y	YYY	Y
8040	134	SC_154	SC_034	SC_274	43	N	0	DG	First	527	Y	Y	Y	Y	Y	YYY	Y	26.3699	41.4	0.00137253	-2.86248	3.3153e-05	-4.47948	26.1842	36.4	0.00155102	-2.80938	4.26105e-05	-4.37048	25.4179	39.95	0.00256854	-2.59031	6.42939e-05	-4.19183	Y	Y	Y	Y	Y	YYY	Y
8062	135	SC_155	SC_035	SC_275	43	Y	34	DG	First	568	Y	Y	Y	Y	Y	YYY	Y	25.9668	50.3333	0.00178968	-2.74722	3.55566e-05	-4.44908	26.1915	42.4667	0.00154362	-2.81146	3.63491e-05	-4.43951	27.5145	44.8	0.00064613	-3.18968	1.44225e-05	-4.84096	Y	Y	Y	Y	Y	YYY	Y
7992	136	SC_156	SC_036	SC_276	43	N	0	PS	First	603	Y	Y	Y	Y	Y	YYY	Y	25.1963	47.88	1e-05	-5	2.08855e-07	-6.68015	25.0816	38.8	0.00320506	-2.49416	8.26045e-05	-4.083	26.2218	36	0.00151314	-2.82012	4.20317e-05	-4.37642	N	Y	Y	N	N	NYY	Y
8047	137	SC_157	SC_037	SC_277	43	Y	24	PS	First	595	Y	Y	Y	Y	Y	YYY	Y	26.7338	44.6133	0.00108018	-2.96651	2.4212e-05	-4.61597	22.8987	44.2	0.0134857	-1.87013	0.000305106	-3.51555	23.1489	39.8667	0.0114382	-1.94164	0.00028691	-3.54225	Y	Y	Y	Y	Y	YYY	Y
8045	138	SC_158	SC_038	SC_278	43	Y	6	DG	First	579	N	N	N	Y	N	NNN	N	35.4905	44.9867	1e-05	-5	2.22288e-07	-6.65308	29.9136	35.28	0.000133189	-3.87553	3.77521e-06	-5.42306	28.685	43.6667	0.000299019	-3.5243	6.84777e-06	-5.16445	N	Y	Y	N	N	NYY	Y
7993	139	SC_159	SC_039	SC_279	43	Y	32	PS	First	570	Y	Y	Y	Y	Y	YYY	Y	24.5767	44.24	0.0044685	-2.34984	0.000101006	-3.99565	23.4042	42.28	0.00966885	-2.01463	0.000228686	-3.64076	22.6875	38.64	0.0154971	-1.80975	0.000401064	-3.39679	Y	Y	Y	Y	Y	YYY	Y
8043	140	SC_160	SC_040	SC_280	44	N	0	PS	First	532	N	N	N	Y	N	NNN	N	28.4015	43.2667	0.000360375	-3.44325	8.32916e-06	-5.0794	27.7265	44.8	0.000561988	-3.25027	1.25444e-05	-4.90155	25.944	43.54	0.00181676	-2.7407	4.17262e-05	-4.37959	Y	Y	Y	Y	Y	YYY	Y
8055	141	SC_161	SC_041	SC_281	44	Y	6	DG	First	581	Y	N	Y	N	N	YNY	Y	25.3523	36.4667	0.00268197	-2.57155	7.35457e-05	-4.13344	27.0487	36.96	0.000877979	-3.05652	2.37548e-05	-4.62425	27.2216	39.9	0.000783533	-3.10594	1.96374e-05	-4.70692	Y	Y	Y	Y	Y	YYY	Y
8051	142	SC_162	SC_042	SC_282	44	N	0	PS	First	549	N	N	N	Y	N	NNN	N	36.8396	40.4	1e-05	-5	2.47525e-07	-6.60638	29.7851	48.65	0.000144948	-3.83879	2.97941e-06	-5.52587	31.1501	39.8667	1e-05	-5	2.50836e-07	-6.60061	N	Y	N	N	N	NYN	Y
8039	143	SC_163	SC_043	SC_283	44	Y	6	DG	First	578	Y	Y	Y	Y	Y	YYY	Y	29.492	38.6	0.000175791	-3.755	4.55418e-06	-5.34159	26.8922	40.04	0.000973265	-3.01177	2.43073e-05	-4.61426	26.1232	56.6667	0.0016146	-2.79193	2.8493e-05	-4.54526	Y	Y	Y	Y	Y	YYY	Y
8000	144	SC_164	SC_044	SC_284	44	N	0	PS	First	556	N	Y	Y	N	N	NYY	Y	30.216	34.4	0.000109149	-3.96198	3.17295e-06	-5.49854	24.6345	48.72	0.00430178	-2.36635	8.8296e-05	-4.05406	29.0757	47.7	0.00023121	-3.63599	4.84716e-06	-5.31451	Y	Y	Y	Y	Y	YYY	Y
8017	145	SC_165	SC_045	SC_285	44	N	0	DG	First	565	N	N	N	Y	N	NNN	N	30.1467	36.6	0.000114242	-3.94217	3.12138e-06	-5.50565	30.0279	45.64	0.000123534	-3.90822	2.70669e-06	-5.56756	30.1505	49	0.000113961	-3.94324	2.32574e-06	-5.63344	Y	Y	Y	Y	Y	YYY	Y
8013	146	SC_166	SC_046	SC_286	44	N	0	PS	First	605	Y	Y	Y	Y	Y	YYY	Y	29.3886	49.8	0.000188167	-3.72546	3.77845e-06	-5.42269	25.7424	48.44	0.00207453	-2.68308	4.28268e-05	-4.36828	30.2922	39.9	0.000103809	-3.98376	2.60174e-06	-5.58474	Y	Y	Y	Y	Y	YYY	Y
8063	147	SC_167	SC_047	SC_287	44	Y	6	DG	First	571	Y	Y	Y	Y	Y	YYY	Y	24.4028	44.4267	0.00501045	-2.30012	0.00011278	-3.94777	24.4902	45.64	0.00473053	-2.32509	0.000103649	-3.98444	27.0844	38.2	0.000857556	-3.06674	2.24491e-05	-4.6488	Y	Y	Y	Y	Y	YYY	Y
8005	148	SC_168	SC_048	SC_288	44	Y	16	DG	First	581	Y	Y	Y	Y	Y	YYY	Y	26.8163	48.6267	0.0010231	-2.99008	2.10399e-05	-4.67696	22.5449	36.6	0.0170222	-1.76898	0.000465088	-3.33247	25.2898	41.16	0.00279459	-2.55368	6.78958e-05	-4.16816	Y	Y	Y	Y	Y	YYY	Y
8075	149	SC_169	SC_049	SC_289	44	N	0	PS	First	614	N	N	N	Y	N	NNN	N	45	48.6267	1e-05	-5	2.05648e-07	-6.68687	34.4533	40.9733	1e-05	-5	2.44061e-07	-6.6125	34.8542	43.6	1e-05	-5	2.29358e-07	-6.63949	N	N	N	Y	N	NNN	N
8065	150	SC_170	SC_050	SC_290	45	N	0	DG	First	571	Y	Y	Y	Y	Y	YYY	Y	27.677	41.72	0.000580601	-3.23612	1.39166e-05	-4.85647	24.4496	44.4	0.00485869	-2.31348	0.00010943	-3.96086	26.0523	35.9333	0.00169176	-2.77166	4.70806e-05	-4.32716	Y	Y	Y	Y	Y	YYY	Y
8042	151	SC_171	SC_051	SC_291	45	Y	11	DG	First	598	Y	N	N	N	N	YNN	Y	39.7424	37.2	1e-05	-5	2.68817e-07	-6.57054	33.8201	40.6	1e-05	-5	2.46305e-07	-6.60853	37.2349	45.8	1e-05	-5	2.18341e-07	-6.66087	N	N	N	Y	N	NNN	N
8021	152	SC_172	SC_052	SC_292	45	Y	10	PS	First	517	Y	Y	Y	Y	Y	YYY	Y	30.3237	35.8	1e-05	-5	2.7933e-07	-6.55388	28.7271	48.72	0.000290842	-3.53634	5.96967e-06	-5.22405	27.8391	41	0.000521834	-3.28247	1.27276e-05	-4.89525	N	Y	Y	N	N	NYY	Y
7997	153	SC_173	SC_053	SC_293	45	Y	21	DG	First	613	N	N	N	Y	N	NNN	N	38.1672	42.6	1e-05	-5	2.34742e-07	-6.62941	36.4292	37.8	1e-05	-5	2.6455e-07	-6.57749	36.0573	46.34	1e-05	-5	2.15796e-07	-6.66596	N	N	N	Y	N	NNN	N
7994	154	SC_174	SC_054	SC_294	45	Y	6	PS	First	618	Y	Y	Y	Y	Y	YYY	Y	33.636	44.59	1e-05	-5	2.24266e-07	-6.64924	28.8355	43.8667	0.000270811	-3.56733	6.17351e-06	-5.20947	31.146	41.8	1e-05	-5	2.39234e-07	-6.62118	N	Y	N	N	N	NYN	Y
8041	155	SC_175	SC_055	SC_295	45	Y	6	DG	First	541	Y	Y	Y	Y	Y	YYY	Y	27.7269	36.8667	0.000561821	-3.2504	1.52393e-05	-4.81704	24.6008	40.6	0.00439833	-2.35671	0.000108333	-3.96524	24.0952	39.8	0.00613505	-2.21218	0.000154147	-3.81207	Y	Y	Y	Y	Y	YYY	Y
7998	156	SC_176	SC_056	SC_296	45	N	0	PS	First	564	N	N	N	Y	N	NNN	N	39.1478	38.4	1e-05	-5	2.60417e-07	-6.58433	33.7926	44.9867	1e-05	-5	2.22288e-07	-6.65308	37.9279	53	1e-05	-5	1.88679e-07	-6.72428	N	N	N	Y	N	NNN	N
8025	157	SC_177	SC_057	SC_297	45	Y	6	PS	First	539	N	N	N	Y	N	NNN	N	34.267	35.2	1e-05	-5	2.84091e-07	-6.54654	30.3474	60	0.000100107	-3.99953	1.66846e-06	-5.77768	30.5794	41.4	1e-05	-5	2.41546e-07	-6.617	N	Y	N	N	N	NYN	Y
8019	158	SC_178	SC_058	SC_298	45	N	0	PS	First	563	Y	Y	Y	Y	Y	YYY	Y	24.6123	41.2533	0.00436503	-2.36001	0.00010581	-3.97547	27.1168	38	0.000839471	-3.07599	2.20913e-05	-4.65578	29.895	58.24	0.000134831	-3.87021	2.31509e-06	-5.63543	Y	Y	Y	Y	Y	YYY	Y
8071	159	SC_179	SC_059	SC_299	45	N	0	DG	First	578	Y	Y	N	N	N	YYN	Y	28.0914	35.4	0.000441983	-3.35459	1.24854e-05	-4.9036	26.2556	35.8	0.00147983	-2.82979	4.1336e-05	-4.38367	27.5818	37.7333	0.000618118	-3.20893	1.63812e-05	-4.78565	Y	Y	Y	Y	Y	YYY	Y
7991	160	SC_180	SC_060	SC_300	46	Y	11	DG	First	563	Y	N	N	N	N	YNN	Y	38.8123	39.76	1e-05	-5	2.51509e-07	-6.59945	34.1793	36.4	1e-05	-5	2.74725e-07	-6.5611	35.1599	35.4	1e-05	-5	2.82486e-07	-6.549	N	N	N	Y	N	NNN	N
2536	201	SC_181	SC_061	SC_301	30	N	0	DG	Second	558	Y	Y	Y	Y	Y	YYY	Y	25.6281	39	0.00223666	-2.6504	5.73503e-05	-4.24146	22.2053	41.2533	0.0212871	-1.67188	0.000516008	-3.28734	23.8147	36.2	0.007379	-2.132	0.00020384	-3.69071	Y	Y	Y	Y	Y	YYY	Y
2538	202	SC_182	SC_062	SC_302	30	N	0	DG	Second	593	Y	Y	Y	Y	Y	YYY	Y	26.7595	42.4	0.00106206	-2.97385	2.50485e-05	-4.60122	25.0992	43.96	0.00316802	-2.49921	7.2066e-05	-4.14227	26.4207	46.6	0.00132742	-2.87699	2.84854e-05	-4.54538	Y	Y	Y	Y	Y	YYY	Y
8087	203	SC_183	SC_063	SC_303	30	N	0	DG	Second	542	N	N	N	Y	N	NNN	N	35.9006	38.92	1e-05	-5	2.56937e-07	-6.59017	34.6958	26.6	1e-05	-5	3.7594e-07	-6.42488	38.6095	46.5967	1e-05	-5	2.14608e-07	-6.66835	N	N	N	Y	N	NNN	N
8085	204	SC_184	SC_064	SC_304	30	N	0	PS	Second	587	N	N	N	Y	N	NNN	N	32.9993	47.11	1e-05	-5	2.12269e-07	-6.67311	35.5675	44.24	1e-05	-5	2.2604e-07	-6.64582	40.0069	41.44	1e-05	-5	2.41313e-07	-6.61742	N	N	N	Y	N	NNN	N
2474	205	SC_185	SC_065	SC_305	?			DG	Second		Y	Y	Y	Y	Y	YYY	Y	24.3038	40.6	0.00534805	-2.2718	0.000131725	-3.88033	26.0287	42	0.00171816	-2.76494	4.09086e-05	-4.38819	25.0107	43.12	0.00335821	-2.47389	7.78805e-05	-4.10857	Y	Y	Y	Y	Y	YYY	Y
8094	206	SC_186	SC_066	SC_306	30	N	0	DG	Second	592	Y	N	Y	N	N	YNY	Y	31.4458	47.04	1e-05	-5	2.12585e-07	-6.67247	28.9391	44.8	0.00025297	-3.59693	5.64665e-06	-5.24821	28.1656	42.63	0.000420907	-3.37581	9.87349e-06	-5.00553	N	Y	Y	N	N	NYY	Y
2497	207	SC_187	SC_067	SC_307	30	Y	7	PS	Second	589	Y	Y	Y	Y	Y	YYY	Y	25.1806	39.6	0.00300291	-2.52246	7.5831e-05	-4.12015	24.7122	40.04	0.00408726	-2.38857	0.000102079	-3.99106	22.267	43.68	0.0204398	-1.68952	0.000467945	-3.32981	Y	Y	Y	Y	Y	YYY	Y
8089	208	SC_188	SC_068	SC_308	30	N	0	PS	Second	550	Y	Y	Y	Y	Y	YYY	Y	25.363	42.28	0.00266302	-2.57463	6.29854e-05	-4.20076	22.9731	33.4	0.0128411	-1.8914	0.000384463	-3.41515	24.1111	44	0.00607113	-2.21673	0.00013798	-3.86018	Y	Y	Y	Y	Y	YYY	Y
2490	209	SC_189	SC_069	SC_309	30	N	0	PS	Second	581	Y	Y	Y	Y	Y	YYY	Y	26.8198	41.0667	0.00102072	-2.99109	2.48551e-05	-4.60458	24.8403	43.68	0.00375668	-2.4252	8.60046e-05	-4.06548	26.3648	13.52	0.00137716	-2.86102	0.000101861	-3.99199	Y	Y	Y	Y	Y	YYY	Y
2530	210	SC_190	SC_070	SC_310	30	N	0	DG	Second	625	N	N	N	Y	N	NNN	N	36.0682	36.6	1e-05	-5	2.73224e-07	-6.56348	40.435	37.8	1e-05	-5	2.6455e-07	-6.57749	34.5088	41.8	1e-05	-5	2.39234e-07	-6.62118	N	N	N	Y	N	NNN	N
8098	211	SC_191	SC_071	SC_311	29	N	0	DG	Second	589	Y	N	Y	N	N	YNY	Y	28.9221	35	0.000255811	-3.59208	7.3089e-06	-5.13615	22.1347	46.2	0.0222988	-1.65172	0.000482658	-3.31636	27.221	42.28	0.000783836	-3.10577	1.85392e-05	-4.73191	Y	Y	Y	Y	Y	YYY	Y
2517	212	SC_192	SC_072	SC_312	29	Y	13	DG	Second	525	N	N	N	Y	N	NNN	N	35.1535	33.4	1e-05	-5	2.99401e-07	-6.52375	27.7094	47.7	0.000568348	-3.24539	1.1915e-05	-4.9239	28.6579	36.68	0.000304395	-3.51656	8.29867e-06	-5.08099	N	Y	Y	N	N	NYY	Y
2520	213	SC_193	SC_073	SC_313	29	Y	22	DG	Second	568	N	N	N	Y	N	NNN	N	38.2259	40.04	1e-05	-5	2.4975e-07	-6.60249	35.3917	38.64	1e-05	-5	2.58799e-07	-6.58704	37.5136	38.64	1e-05	-5	2.58799e-07	-6.58704	N	N	N	Y	N	NNN	N
2519	214	SC_194	SC_074	SC_314	29	N	0	PS	Second	625	N	N	N	Y	N	NNN	N	43.6269	33.2	1e-05	-5	3.01205e-07	-6.52114	40.2231	36.4233	1e-05	-5	2.74549e-07	-6.56138	34.2221	39.48	1e-05	-5	2.53293e-07	-6.59638	N	N	N	Y	N	NNN	N
2511	215	SC_195	SC_075	SC_315	29	N	0	PS	Second	582	N	Y	N	N	N	NYN	Y	45	36.2667	1e-05	-5	2.75735e-07	-6.55951	36.728	41.16	1e-05	-5	2.42954e-07	-6.61448	36.0261	35.28	1e-05	-5	2.83447e-07	-6.54753	N	N	N	Y	N	NNN	N
2513	216	SC_196	SC_076	SC_316	29	Y	13	PS	Second	583	N	N	N	Y	N	NNN	N							34.4511	36.9367	1e-05	-5	2.70734e-07	-6.56746	35.7989	43.68	1e-05	-5	2.28938e-07	-6.64028		N	N	N	N	NN	N
8096	217	SC_197	SC_077	SC_317	29	N	0	DG	Second	597	Y	Y	Y	Y	Y	YYY	Y	30.1472	40.2	0.000114207	-3.94231	2.84096e-06	-5.54653	24.803	43.3067	0.00385009	-2.41453	8.8903e-05	-4.05108	28.0905	38.36	0.000442247	-3.35433	1.15289e-05	-4.93821	Y	Y	Y	Y	Y	YYY	Y
2521	218	SC_198	SC_078	SC_318	29	N	0	PS	Second	538	Y	Y	Y	Y	Y	YYY	Y	24.722	36.68	0.00406112	-2.39135	0.000110718	-3.95578	26.3281	37.4	0.00141083	-2.85052	3.77228e-05	-4.4234	23.8579	44.52	0.00717255	-2.14433	0.000161108	-3.79288	Y	Y	Y	Y	Y	YYY	Y
2493	219	SC_199	SC_079	SC_319	29	N	0	PS	Second	537	Y	Y	Y	Y	Y	YYY	Y	28.6811	36.0733	0.000299791	-3.52318	8.31059e-06	-5.08037	24.3043	46.76	0.00534614	-2.27196	0.000114331	-3.94183	25.2767	45.36	0.00281874	-2.54995	6.21415e-05	-4.20662	Y	Y	Y	Y	Y	YYY	Y
8092	220	SC_200	SC_080	SC_320	29	N	0	PS	Second	592	Y	Y	Y	Y	Y	YYY	Y	32.8008	40.88	1e-05	-5	2.44618e-07	-6.61151	26.8174	42	0.00102234	-2.9904	2.43414e-05	-4.61365	26.8251	35.4	0.00101722	-2.99258	2.87351e-05	-4.54159	N	Y	Y	N	N	NYY	Y
2532	221	SC_201	SC_081	SC_321	28	Y	15	DG	Second	544	N	N	N	Y	N	NNN	N	33.861	43.68	1e-05	-5	2.28938e-07	-6.64028	36.5112	47.6	1e-05	-5	2.10084e-07	-6.67761	45	40.2267	1e-05	-5	2.48591e-07	-6.60451	N	N	N	Y	N	NNN	N
2523	222	SC_202	SC_082	SC_322	28	N	0	PS	Second	588	N	N	N	Y	N	NNN	N	38.9748	40.67	1e-05	-5	2.45881e-07	-6.60927	35.0057	39.76	1e-05	-5	2.51509e-07	-6.59945	37.9199	39.9	1e-05	-5	2.50627e-07	-6.60097	N	N	N	Y	N	NNN	N
2542	223	SC_203	SC_083	SC_323	28	N	0	DG	Second	602	Y	N	Y	N	N	YNY	Y	27.3557	40.5533	0.000717348	-3.14427	1.7689e-05	-4.7523	29.5648	45.64	0.000167568	-3.77581	3.67151e-06	-5.43516	27.7315	47.11	0.000560126	-3.25171	1.18897e-05	-4.92483	Y	Y	Y	Y	Y	YYY	Y
2539	224	SC_204	SC_084	SC_324	28	N	0	PS	Second	597	N	N	N	Y	N	NNN	N	45	39.48	1e-05	-5	2.53293e-07	-6.59638	36.0106	44.5333	1e-05	-5	2.24551e-07	-6.64869	42.1683	42.6	1e-05	-5	2.34742e-07	-6.62941	N	N	N	Y	N	NNN	N
2492	225	SC_205	SC_085	SC_325	28	N	0	DG	Second	606	N	N	N	Y	N	NNN	N	42.2742	45.36	1e-05	-5	2.20459e-07	-6.65667	40.6729	38.08	1e-05	-5	2.62605e-07	-6.5807	32.6311	42	1e-05	-5	2.38095e-07	-6.62325	N	N	N	Y	N	NNN	N
2512	226	SC_206	SC_086	SC_326	28	N	0	DG	Second	555	N	N	N	Y	N	NNN	N	39.6594	42.84	1e-05	-5	2.33427e-07	-6.63185	41.6368	39.2	1e-05	-5	2.55102e-07	-6.59329	39.4334	40.32	1e-05	-5	2.48016e-07	-6.60552	N	N	N	Y	N	NNN	N
8077	227	SC_207	SC_087	SC_327	28	N	0	PS	Second	530	N	N	N	Y	N	NNN	N	40.7622	42.28	1e-05	-5	2.36518e-07	-6.62613	34.6536	45.36	1e-05	-5	2.20459e-07	-6.65667	36.545	33.6	1e-05	-5	2.97619e-07	-6.52634	N	N	N	Y	N	NNN	N
2527	228	SC_208	SC_088	SC_328	28	N	0	PS	Second	559	N	N	N	Y	N	NNN	N	38.6817	40.04	1e-05	-5	2.4975e-07	-6.60249	34.437	38.64	1e-05	-5	2.58799e-07	-6.58704	38.5839	38.5	1e-05	-5	2.5974e-07	-6.58546	N	N	N	Y	N	NNN	N
2487	229	SC_209	SC_089	SC_329	28	N	0	DG	Second	587	N	N	N	Y	N	NNN	N	40.864	38.6	1e-05	-5	2.59067e-07	-6.58659	35.5962	41.7	1e-05	-5	2.39808e-07	-6.62014	41.0846	45.08	1e-05	-5	2.21828e-07	-6.65398	N	N	N	Y	N	NNN	N
2514	230	SC_210	SC_090	SC_330	28	Y	19	PS	Second	577	Y	N	N	N	N	YNN	Y	25.4239	40.32	0.00255844	-2.59202	6.34534e-05	-4.19755	29.0061	43.96	0.000242054	-3.61609	5.50623e-06	-5.25915	27.935	44.66	0.000489917	-3.30988	1.09699e-05	-4.9598	Y	Y	Y	Y	Y	YYY	Y
2533	231	SC_211	SC_091	SC_331	24	N	0	DG	Second	622	N	N	N	Y	N	NNN	N	37.6093	40.32	1e-05	-5	2.48016e-07	-6.60552	40.0897	42.28	1e-05	-5	2.36518e-07	-6.62613	34.0523	47.04	1e-05	-5	2.12585e-07	-6.67247	N	N	N	Y	N	NNN	N
2495	232	SC_212	SC_092	SC_332	27	Y	15	DG	Second	609	N	N	N	Y	N	NNN	N	37.4638	37.4	1e-05	-5	2.6738e-07	-6.57287	37.9283	43.2	1e-05	-5	2.31481e-07	-6.63548	36.686	43.12	1e-05	-5	2.31911e-07	-6.63468	N	N	N	Y	N	NNN	N
2498	233	SC_213	SC_093	SC_333	27	N	0	PS	Second	581	N	N	N	Y	N	NNN	N	37.6205	46.48	1e-05	-5	2.15146e-07	-6.66727	35.01	44.8	1e-05	-5	2.23214e-07	-6.65128	37.137	45.08	1e-05	-5	2.21828e-07	-6.65398	N	N	N	Y	N	NNN	N
2522	234	SC_214	SC_094	SC_334	27	N	0	DG	Second	601	N	Y	N	N	N	NYN	Y	41.2731	40.04	1e-05	-5	2.4975e-07	-6.60249	43.0756	37.6	1e-05	-5	2.65957e-07	-6.57519	33.9551	43.12	1e-05	-5	2.31911e-07	-6.63468	N	N	N	Y	N	NNN	N
2503	235	SC_215	SC_095	SC_335	27	N	0	DG	Second	580	N	N	N	Y	N	NNN	N	34.223	43.68	1e-05	-5	2.28938e-07	-6.64028	31.8023	46.3867	1e-05	-5	2.15579e-07	-6.66639	30.9735	45.64	1e-05	-5	2.19106e-07	-6.65935	N	N	N	Y	N	NNN	N
8082	236	SC_216	SC_096	SC_336	27	N	0	PS	Second	573	Y	Y	Y	Y	Y	YYY	Y	28.5574	36.6	0.000325225	-3.48782	8.88593e-06	-5.0513	25.1718	43.68	0.00302022	-2.51996	6.91443e-05	-4.16024	26.7196	48.72	0.00109038	-2.96242	2.23805e-05	-4.65013	Y	Y	Y	Y	Y	YYY	Y
8079	237	SC_217	SC_097	SC_337	27	N	0	PS	Second	563	N	Y	N	N	N	NYN	Y	39.1585	39	1e-05	-5	2.5641e-07	-6.59106	36.3145	37.4	1e-05	-5	2.6738e-07	-6.57287	35.6136	51.8333	1e-05	-5	1.92926e-07	-6.71461	N	N	N	Y	N	NNN	N
2489	238	SC_218	SC_098	SC_338	27	N	0	PS	Second	513	N	N	Y	N	N	NNY	Y	34.4627	40.32	1e-05	-5	2.48016e-07	-6.60552	32.8452	38.64	1e-05	-5	2.58799e-07	-6.58704	34.8268	46.2	1e-05	-5	2.1645e-07	-6.66464	N	N	N	Y	N	NNN	N
2507	239	SC_219	SC_099	SC_339	26	N	0	PS	Second	591	Y	N	Y	N	N	YNY	Y	27.057	40.88	0.000873191	-3.05889	2.13599e-05	-4.6704	27.4224	35	0.000686533	-3.16334	1.96152e-05	-4.70741	27.0291	38.08	0.000889363	-3.05092	2.33551e-05	-4.63162	Y	Y	Y	Y	Y	YYY	Y
2525	240	SC_220	SC_100	SC_340	26	Y	10	PS	Second	576	N	N	Y	N	N	NNY	Y	45	39.0133	1e-05	-5	2.56323e-07	-6.59121	35.5056	35	1e-05	-5	2.85714e-07	-6.54407	32.609	40	1e-05	-5	2.5e-07	-6.60206	N	N	N	Y	N	NNN	N
8097	241	SC_221	SC_101	SC_341	26	N	0	PS	Second	623	N	N	N	Y	N	NNN	N	39.3704	44.52	1e-05	-5	2.24618e-07	-6.64856	37.2467	36.68	1e-05	-5	2.72628e-07	-6.56443	36.5794	45.64	1e-05	-5	2.19106e-07	-6.65935	N	N	N	Y	N	NNN	N
2529	242	SC_222	SC_102	SC_342	26	N	0	DG	Second	554	N	N	N	Y	N	NNN	N	33.9498	43.6	1e-05	-5	2.29358e-07	-6.63949	33.2362	39.6667	1e-05	-5	2.52101e-07	-6.59843	32.7384	47.1333	1e-05	-5	2.12164e-07	-6.67333	N	N	N	Y	N	NNN	N
8091	243	SC_223	SC_103	SC_343	26	N	0	DG	Second	575	N	N	N	Y	N	NNN	N	41.8223	39.4	1e-05	-5	2.53807e-07	-6.5955	43.4695	42.0933	1e-05	-5	2.37567e-07	-6.62421	37.1303	36.68	1e-05	-5	2.72628e-07	-6.56443	N	N	N	Y	N	NNN	N
2402	244	SC_224	SC_104	SC_344	?			DG	Second		Y	Y	N	N	N	YYN	Y	26.9949	44.8	0.00090965	-3.04113	2.03047e-05	-4.6924	28.8248	35.3267	0.000272732	-3.56426	7.7203e-06	-5.11237	26.4799	40.6933	0.00127673	-2.8939	3.13745e-05	-4.50342	Y	Y	Y	Y	Y	YYY	Y
2535	245	SC_225	SC_105	SC_345	26	N	0	DG	Second	602	N	N	N	Y	N	NNN	N	44.6498	41.0667	1e-05	-5	2.43506e-07	-6.61349	36.7557	47.4	1e-05	-5	2.1097e-07	-6.67578	35.43	42.28	1e-05	-5	2.36518e-07	-6.62613	N	N	N	Y	N	NNN	N
8095	246	SC_226	SC_106	SC_346	26	N	0	PS	Second	590	N	N	N	Y	N	NNN	N	38.5418	35.28	1e-05	-5	2.83447e-07	-6.54753	37.6345	36.12	1e-05	-5	2.76855e-07	-6.55775	35.983	40.18	1e-05	-5	2.4888e-07	-6.60401	N	N	N	Y	N	NNN	N
8086	247	SC_227	SC_107	SC_347	26	Y	18	PS	Second	528	N	N	N	Y	N	NNN	N	45	40.88	1e-05	-5	2.44618e-07	-6.61151	38.3405	45.6	1e-05	-5	2.19298e-07	-6.65896	41.2911	39	1e-05	-5	2.5641e-07	-6.59106	N	N	N	Y	N	NNN	N
2500	248	SC_228	SC_108	SC_348	26	N	0	PS	Second	589	Y	Y	Y	Y	Y	YYY	Y	32.785	44.52	1e-05	-5	2.24618e-07	-6.64856	28.8927	43.68	0.000260813	-3.58367	5.971e-06	-5.22395	28.0533	35.6533	0.000453193	-3.34372	1.27111e-05	-4.89582	N	Y	Y	N	N	NYY	Y
2547	249	SC_229	SC_109	SC_349	27	Y	22	PS	Second	564	Y	Y	Y	Y	Y	YYY	Y	26.5444	48.44	0.00122361	-2.91236	2.52603e-05	-4.59756	23.6337	48.3933	0.00831312	-2.08024	0.000171782	-3.76502	24.2177	37.4667	0.00565972	-2.2472	0.00015106	-3.82085	Y	Y	Y	Y	Y	YYY	Y
8084	250	SC_230	SC_110	SC_350	25	N	0	DG	Second	591	Y	Y	Y	Y	Y	YYY	Y	30.1779	38.2	0.000111919	-3.9511	2.92982e-06	-5.53316	24.8674	43.96	0.0036904	-2.43293	8.3949e-05	-4.07598	27.2384	36.4	0.000774922	-3.11074	2.12891e-05	-4.67184	Y	Y	Y	Y	Y	YYY	Y
2541	251	SC_231	SC_111	SC_351	25	N	0	DG	Second	578	N	N	N	Y	N	NNN	N	40.1615	39.9333	1e-05	-5	2.50417e-07	-6.60134	33.595	38.64	1e-05	-5	2.58799e-07	-6.58704	38.2807	42.56	1e-05	-5	2.34962e-07	-6.629	N	N	N	Y	N	NNN	N
2505	252	SC_232	SC_112	SC_352	25	N	0	DG	Second	515	Y	Y	Y	Y	Y	YYY	Y	32.145	33.6	1e-05	-5	2.97619e-07	-6.52634	26.7964	40.04	0.0010366	-2.98439	2.5889e-05	-4.58688	30.474	41.16	1e-05	-5	2.42954e-07	-6.61448	N	Y	N	N	N	NYN	Y
8078	253	SC_233	SC_113	SC_353	25	Y	9	PS	Second	549	Y	Y	Y	Y	Y	YYY	Y	24.75	46.76	0.00398691	-2.39936	8.52632e-05	-4.06924	26.4195	48.37	0.00132849	-2.87664	2.74652e-05	-4.56122	25.7039	37	0.00212775	-2.67208	5.75068e-05	-4.24028	Y	Y	Y	Y	Y	YYY	Y
2501	254	SC_234	SC_114	SC_354	25	N	0	PS	Second	614	Y	Y	Y	Y	Y	YYY	Y	27.7911	39.6667	0.000538567	-3.26876	1.35773e-05	-4.86719	30.1231	42.28	0.000116029	-3.93543	2.7443e-06	-5.56157	32.383	38.4	1e-05	-5	2.60417e-07	-6.58433	Y	Y	N	N	N	YYN	Y
2518	255	SC_235	SC_115	SC_355	25	N	0	DG	Second	601	Y	Y	Y	Y	Y	YYY	Y	27.934	46.2	0.000490224	-3.30961	1.06109e-05	-4.97425	28.9222	35	0.000255795	-3.59211	7.30842e-06	-5.13618	27.4583	40.88	0.000670493	-3.17361	1.64015e-05	-4.78512	Y	Y	Y	Y	Y	YYY	Y
8088	256	SC_236	SC_116	SC_356	25	N	0	DG	Second	602	N	N	N	Y	N	NNN	N	34.8025	37.8	1e-05	-5	2.6455e-07	-6.57749	35.148	32.4	1e-05	-5	3.08642e-07	-6.51055	38.3311	35.4	1e-05	-5	2.82486e-07	-6.549	N	N	N	Y	N	NNN	N
8083	257	SC_237	SC_117	SC_357	25	Y	6	DG	Second	594	Y	Y	Y	Y	Y	YYY	Y	28.3939	47.6	0.000362178	-3.44108	7.60877e-06	-5.11869	24.0915	38.08	0.00614997	-2.21113	0.000161501	-3.79182	25.5295	48.72	0.00238663	-2.62222	4.89866e-05	-4.30992	Y	Y	Y	Y	Y	YYY	Y
2534	258	SC_238	SC_118	SC_358	28	N	0	PS	Second	538	Y	Y	N	N	N	YYN	Y	24.9646	41.72	0.00346173	-2.46071	8.29752e-05	-4.08105	26.6559	37.2	0.00113703	-2.94423	3.05653e-05	-4.51477	26.5914	36.4	0.00118637	-2.92578	3.25926e-05	-4.48688	Y	Y	Y	Y	Y	YYY	Y
2531	259	SC_239	SC_119	SC_359	24	Y	8	DG	Second	603	N	Y	N	N	N	NYN	Y	41.9744	41.3467	1e-05	-5	2.41857e-07	-6.61644	38.4283	38.2	1e-05	-5	2.6178e-07	-6.58206	35.2577	41.4	1e-05	-5	2.41546e-07	-6.617	N	N	N	Y	N	NNN	N
2546	260	SC_240	SC_120	SC_360	24	N	0	PS	Second	554	Y	Y	Y	Y	Y	YYY	Y	28.0677	35.6667	0.000448921	-3.34783	1.25866e-05	-4.90009	21.5787	48.6733	0.0321543	-1.49276	0.000660615	-3.18005	23.7364	37.8	0.00776934	-2.10962	0.000205538	-3.68711	Y	Y	Y	Y	Y	YYY	Y

## Sheet: METADATA_wide_21APR2022
AnimalID	SampleID	DNAID_DG	DNAID_NS	DNAID_PS	Pen	BRD	First_trt	Order	Group	InitWt	Cult_DG	Cult_NS	Cult_PS	CultAG	CultAG_Pos	CultPatt	CultPos	DG_Cq	DG_In	DG_Mhout	DG_Log	DG_Ratio	DG_LogRatio	NS_Cq	NS_In	NS_Mhout	NS_Log	NS_Ratio	NS_LogRatio	PS_Cq	PS_In	PS_MhOut	PS_Log	PS_Ratio	PS_LogRatio	PCR_DG	PCR_NS	PCR_PS	PCRAG	PCRAG_Pos	PCRPatt	PCRPos
8027	101	SC_121	SC_001	SC_241	40	N	0	PS	First	617	Y	Y	Y	Y	Y	YYY	Y	25.6475	43.6	0.00220827	-2.65595	5.06483e-05	-4.29544	23.344	44.8	0.0100594	-1.99743	0.000224539	-3.64871	23.5745	46.83	1e-05	-5	2.13538e-07	-6.67052	Y	Y	N	N	N	YYN	Y
7995	102	SC_122	SC_002	SC_242	40	N	0	DG	First	583	N	N	N	Y	N	NNN	N	33.0118	46.1067	1e-05	-5	2.16888e-07	-6.66376	30.4081	40.2267	1e-05	-5	2.48591e-07	-6.60451	29.4148	38.2	0.000184956	-3.73293	4.84177e-06	-5.315	N	N	Y	N	N	NNY	Y
8012	103	SC_123	SC_003	SC_243	40	Y	116	DG	First	561	Y	Y	Y	Y	Y	YYY	Y	24.1656	41.09	0.00585723	-2.23231	0.000142546	-3.84604	26.197	40.6	0.001538	-2.81304	3.78817e-05	-4.42157	24.7296	39.7833	0.00404076	-2.39354	0.000101569	-3.99324	Y	Y	Y	Y	Y	YYY	Y
8004	104	SC_124	SC_004	SC_244	40	N	0	PS	First	580		Y	Y	N	N	YY	Y							22.708	35.28	0.0152894	-1.81561	0.000433374	-3.36314	24.701	47.53	0.00411766	-2.38535	8.66329e-05	-4.06232		Y	Y	N	N	YY	Y
8006	105	SC_125	SC_005	SC_245	40	N	0	DG	First	570	Y	Y	Y	Y	Y	YYY	Y	23.2715	47.6	0.010551	-1.97671	0.000221659	-3.65431	22.4473	49.5333	0.0181516	-1.74109	0.000366451	-3.43598	23.5912	36	0.00854897	-2.06809	0.000237471	-3.62439	Y	Y	Y	Y	Y	YYY	Y
8064	106	SC_126	SC_006	SC_246	40	N	0	DG	First	575	N	N	Y	N	N	NNY	Y	24.5319	46.48	0.00460228	-2.33703	9.90163e-05	-4.00429	37.374	33.8	1e-05	-5	2.95858e-07	-6.52892	35.0672	39	1e-05	-5	2.5641e-07	-6.59106	Y	N	N	N	N	YNN	Y
8054	107	SC_127	SC_007	SC_247	40	N	0	DG	First	547	N	Y	Y	N	N	NYY	Y	29.076	38	0.000231165	-3.63608	6.08329e-06	-5.21586	25.5544	35.49	0.00234782	-2.62933	6.61545e-05	-4.17944	26.359	38.36	0.00138248	-2.85934	3.60397e-05	-4.44322	Y	Y	Y	Y	Y	YYY	Y
8048	108	SC_128	SC_008	SC_248	40	N	0	PS	First	596	Y	Y	Y	Y	Y	YYY	Y	26.3053	38.7333	0.00143224	-2.84399	3.69769e-05	-4.43207	28.379	38.08	0.000365745	-3.43682	9.60466e-06	-5.01752	22.3925	41.8	0.0188191	-1.7254	0.000450219	-3.34658	Y	Y	Y	Y	Y	YYY	Y
8003	109	SC_129	SC_009	SC_249	40	Y	7	PS	First	516	Y	Y	Y	Y	Y	YYY	Y	27.561	34.4	0.000626653	-3.20297	1.82166e-05	-4.73953	24.951	39.6433	0.00349268	-2.45684	8.81027e-05	-4.05501	23.0106	45.8267	0.0125281	-1.90211	0.000273381	-3.56323	Y	Y	Y	Y	Y	YYY	Y
8044	110	SC_130	SC_010	SC_250	40	Y	10	DG	First	583	N	N	N	Y	N	NNN	N	35.487	37.6	1e-05	-5	2.65957e-07	-6.57519	34.372	43.68	1e-05	-5	2.28938e-07	-6.64028	32.4845	45.36	1e-05	-5	2.20459e-07	-6.65667	N	N	N	Y	N	NNN	N
8002	111	SC_131	SC_011	SC_251	41	N	0	DG	First	561	Y	Y	Y	Y	Y	YYY	Y	28.787	51.3333	0.000279611	-3.55345	5.44698e-06	-5.26384	25.1594	38	0.00304503	-2.51641	8.01324e-05	-4.09619	24.741	48.4	0.0040106	-2.39679	8.28636e-05	-4.08164	Y	Y	Y	Y	Y	YYY	Y
8038	112	SC_132	SC_012	SC_252	41	Y	6	PS	First	572	Y	Y	Y	Y	Y	YYY	Y	28.8223	35.5333	0.000273186	-3.56354	7.68818e-06	-5.11418	28.1952	47.04	0.000412782	-3.38428	8.77513e-06	-5.05675	26.1826	45.7333	0.00155266	-2.80892	3.39504e-05	-4.46916	Y	Y	Y	Y	Y	YYY	Y
8020	113	SC_133	SC_013	SC_253	41	N	0	DG	First	553	Y	Y	Y	Y	Y	YYY	Y							24.1894	35.6	1e-05	-5	2.80899e-07	-6.55145	23.1974	41.16	0.0110784	-1.95552	0.000269153	-3.57		N	Y	N	N	NY	Y
8074	114	SC_134	SC_014	SC_254	41	N	0	PS	First	608	Y	Y	Y	Y	Y	YYY	Y	33.085	39.2	1e-05	-5	2.55102e-07	-6.59329	24.2078	47.0167	0.00569663	-2.24438	0.000121162	-3.91663	27.931	39.2	0.000491193	-3.30875	1.25304e-05	-4.90203	N	Y	Y	N	N	NYY	Y
8070	115	SC_135	SC_015	SC_255	41	Y	36	PS	First	598	Y	Y	Y	Y	Y	YYY	Y	23.9505	46.48	0.00674812	-2.17082	0.000145183	-3.83808	25.1039	39	0.00315828	-2.50055	8.09815e-05	-4.09161	23.6149	37.52	0.00841672	-2.07486	0.000224326	-3.64912	Y	Y	Y	Y	Y	YYY	Y
8061	116	SC_136	SC_016	SC_256	41	Y	19	DG	First	579	Y	N	N	N	N	YNN	Y	43.8173	36	1e-05	-5	2.77778e-07	-6.5563	33.6823	35.7333	1e-05	-5	2.79851e-07	-6.55307	34.7638	36.8	1e-05	-5	2.71739e-07	-6.56585	N	N	N	Y	N	NNN	N
8046	117	SC_137	SC_017	SC_257	41	Y	16	DG	First	542	N	Y	Y	N	N	NYY	Y	28.5214	41.3467	1e-05	-5	2.41857e-07	-6.61644	27.9343	48.72	0.000490117	-3.3097	1.00599e-05	-4.99741	26.7374	47.6	0.00107765	-2.96752	2.26397e-05	-4.64513	N	Y	Y	N	N	NYY	Y
8057	118	SC_138	SC_018	SC_258	41	N	0	PS	First	523	Y	Y	Y	Y	Y	YYY	Y	29.544	42	0.000169876	-3.76987	4.04466e-06	-5.39312	26.0533	41.16	0.00169058	-2.77196	4.10734e-05	-4.38644	28.9399	40.05	0.000252824	-3.59718	6.31271e-06	-5.19978	Y	Y	Y	Y	Y	YYY	Y
8049	119	SC_139	SC_019	SC_259	41	N	0	PS	First	598	Y	Y	Y	Y	Y	YYY	Y	26.093	38.64	0.00164701	-2.7833	4.26246e-05	-4.37034	29.8464	48.44	0.000139215	-3.85631	2.87397e-06	-5.54152	23.7204	36.6833	0.00785192	-2.10502	0.000214046	-3.66949	Y	Y	Y	Y	Y	YYY	Y
8034	120	SC_140	SC_020	SC_260	41	Y	6	DG	First	574	N	N	N	Y	N	NNN	N	39.08	42.6	1e-05	-5	2.34742e-07	-6.62941	36.8063	37.8	1e-05	-5	2.6455e-07	-6.57749	34.7077	35.2	1e-05	-5	2.84091e-07	-6.54654	N	N	N	Y	N	NNN	N
8030	121	SC_141	SC_021	SC_261	42	Y	9	PS	First	532	Y	Y	Y	Y	Y	YYY	Y	28.7698	43.5	0.000282789	-3.54854	6.50089e-06	-5.18703	24.209	43.8667	0.00569231	-2.24471	0.000129764	-3.88685							Y	Y		N	N	YY	Y
8015	122	SC_142	SC_022	SC_262	42	Y	6	PS	First	579	Y	Y	Y	Y	Y	YYY	Y	26.5268	44.4267	0.00123786	-2.90733	2.78629e-05	-4.55497	26.998	32.2	0.00090777	-3.04202	2.81916e-05	-4.54988	24.5959	40.67	0.00441245	-2.35532	0.000108494	-3.96459	Y	Y	Y	Y	Y	YYY	Y
8018	123	SC_143	SC_023	SC_263	42	Y	11	DG	First	601	Y	N	N	N	N	YNN	Y	33.135	43.12	1e-05	-5	2.31911e-07	-6.63468	28.9598	42.2	1e-05	-5	2.36967e-07	-6.62531	31.485	44.52	1e-05	-5	2.24618e-07	-6.64856	N	N	N	Y	N	NNN	N
8014	124	SC_144	SC_024	SC_264	42	Y	6	DG	First	576	N	N	Y	N	N	NNY	Y	32.1502	39	1e-05	-5	2.5641e-07	-6.59106	32.4723	40.6933	1e-05	-5	2.4574e-07	-6.60952	33.6866	59	1e-05	-5	1.69492e-07	-6.77085	N	N	N	Y	N	NNN	N
8024	125	SC_145	SC_025	SC_265	42	Y	10	PS	First	572	N	N	N	Y	N	NNN	N	35.5639	38.5333	1e-05	-5	2.59516e-07	-6.58584	28.1685	48.44	0.000420101	-3.37665	8.6726e-06	-5.06185	31.3865	35.5333	1e-05	-5	2.81426e-07	-6.55064	N	Y	N	N	N	NYN	Y
8069	126	SC_146	SC_026	SC_266	42	N	0	PS	First	590	Y	N	N	N	N	YNN	Y	28.0394	47.04	0.000457368	-3.33973	9.72297e-06	-5.0122	28.462	32.2	0.000346299	-3.46055	1.07546e-05	-4.9684	25.24	41.4	0.0028876	-2.53946	6.97487e-05	-4.15646	Y	Y	Y	Y	Y	YYY	Y
8050	127	SC_147	SC_027	SC_267	42	Y	7	DG	First	554	N	Y	Y	N	N	NYY	Y	29.6277	43.96	0.000160773	-3.79379	3.65725e-06	-5.43685	26.432	43.4	0.0013176	-2.88022	3.03594e-05	-4.51771	27.7028	44.24	0.000570789	-3.24352	1.29021e-05	-4.88934	Y	Y	Y	Y	Y	YYY	Y
8056	128	SC_148	SC_028	SC_268	42	N	0	PS	First	551	Y	Y	Y	Y	Y	YYY	Y	35.518	41.44	1e-05	-5	2.41313e-07	-6.61742	28.7152	44.52	0.000293138	-3.53293	6.58441e-06	-5.18148	29.047	41	0.000235617	-3.62779	5.74677e-06	-5.24058	N	Y	Y	N	N	NYY	Y
8035	129	SC_149	SC_029	SC_269	42	N	0	DG	First	613	N	Y	Y	N	N	NYY	Y	28.1089	40.88	0.000436905	-3.35961	1.06875e-05	-4.97112	22.3099	48.72	0.0198695	-1.70181	0.00040783	-3.38952	25.3198	48.44	0.00273984	-2.56228	5.65614e-05	-4.24748	Y	Y	Y	Y	Y	YYY	Y
8060	130	SC_150	SC_030	SC_270	42	N	0	DG	First	584	Y	Y	Y	Y	Y	YYY	Y	28.287	39.8	0.000388575	-3.41052	9.7632e-06	-5.01041	27.4077	39.4	0.00069318	-3.15915	1.75934e-05	-4.75465	25.2394	36.7333	0.00288878	-2.53929	7.8642e-05	-4.10435	Y	Y	Y	Y	Y	YYY	Y
8028	131	SC_151	SC_031	SC_271	43	Y	6	PS	First	578	Y	Y	Y	Y	Y	YYY	Y	32.8977	36.5333	1e-05	-5	2.73723e-07	-6.56269	29.2492	39.4	0.000206254	-3.6856	5.23487e-06	-5.28109	30.05	39.6	0.000121752	-3.91452	3.07455e-06	-5.51222	N	Y	Y	N	N	NYY	Y
8023	132	SC_152	SC_032	SC_272	43	N	0	PS	First	591	Y	Y	Y	Y	Y	YYY	Y	23.8299	41.2	0.0073056	-2.13634	0.00017732	-3.75124	23.2383	38.6	1e-05	-5	2.59067e-07	-6.58659	21.4158	48	0.0357936	-1.44619	0.0007457	-3.12744	Y	N	Y	N	N	YNY	Y
7999	133	SC_153	SC_033	SC_273	43	N	0	PS	First	542	Y	Y	Y	Y	Y	YYY	Y	26.1012	46	0.00163812	-2.78565	3.56113e-05	-4.44841	24.3524	47.32	0.00517944	-2.28572	0.000109456	-3.96076	26.3887	37.0667	0.00135568	-2.86784	3.65742e-05	-4.43683	Y	Y	Y	Y	Y	YYY	Y
8040	134	SC_154	SC_034	SC_274	43	N	0	DG	First	527	Y	Y	Y	Y	Y	YYY	Y	26.3699	41.4	0.00137253	-2.86248	3.3153e-05	-4.47948	26.1842	36.4	0.00155102	-2.80938	4.26105e-05	-4.37048	25.4179	39.95	0.00256854	-2.59031	6.42939e-05	-4.19183	Y	Y	Y	Y	Y	YYY	Y
8062	135	SC_155	SC_035	SC_275	43	Y	34	DG	First	568	Y	Y	Y	Y	Y	YYY	Y	25.9668	50.3333	0.00178968	-2.74722	3.55566e-05	-4.44908	26.1915	42.4667	0.00154362	-2.81146	3.63491e-05	-4.43951	27.5145	44.8	0.00064613	-3.18968	1.44225e-05	-4.84096	Y	Y	Y	Y	Y	YYY	Y
7992	136	SC_156	SC_036	SC_276	43	N	0	PS	First	603	Y	Y	Y	Y	Y	YYY	Y	25.1963	47.88	1e-05	-5	2.08855e-07	-6.68015	25.0816	38.8	0.00320506	-2.49416	8.26045e-05	-4.083	26.2218	36	0.00151314	-2.82012	4.20317e-05	-4.37642	N	Y	Y	N	N	NYY	Y
8047	137	SC_157	SC_037	SC_277	43	Y	24	PS	First	595	Y	Y	Y	Y	Y	YYY	Y	26.7338	44.6133	0.00108018	-2.96651	2.4212e-05	-4.61597	22.8987	44.2	0.0134857	-1.87013	0.000305106	-3.51555	23.1489	39.8667	0.0114382	-1.94164	0.00028691	-3.54225	Y	Y	Y	Y	Y	YYY	Y
8045	138	SC_158	SC_038	SC_278	43	Y	6	DG	First	579	N	N	N	Y	N	NNN	N	35.4905	44.9867	1e-05	-5	2.22288e-07	-6.65308	29.9136	35.28	0.000133189	-3.87553	3.77521e-06	-5.42306	28.685	43.6667	0.000299019	-3.5243	6.84777e-06	-5.16445	N	Y	Y	N	N	NYY	Y
7993	139	SC_159	SC_039	SC_279	43	Y	32	PS	First	570	Y	Y	Y	Y	Y	YYY	Y	24.5767	44.24	0.0044685	-2.34984	0.000101006	-3.99565	23.4042	42.28	0.00966885	-2.01463	0.000228686	-3.64076	22.6875	38.64	0.0154971	-1.80975	0.000401064	-3.39679	Y	Y	Y	Y	Y	YYY	Y
8043	140	SC_160	SC_040	SC_280	44	N	0	PS	First	532	N	N	N	Y	N	NNN	N	28.4015	43.2667	0.000360375	-3.44325	8.32916e-06	-5.0794	27.7265	44.8	0.000561988	-3.25027	1.25444e-05	-4.90155	25.944	43.54	0.00181676	-2.7407	4.17262e-05	-4.37959	Y	Y	Y	Y	Y	YYY	Y
8055	141	SC_161	SC_041	SC_281	44	Y	6	DG	First	581	Y	N	Y	N	N	YNY	Y	25.3523	36.4667	0.00268197	-2.57155	7.35457e-05	-4.13344	27.0487	36.96	0.000877979	-3.05652	2.37548e-05	-4.62425	27.2216	39.9	0.000783533	-3.10594	1.96374e-05	-4.70692	Y	Y	Y	Y	Y	YYY	Y
8051	142	SC_162	SC_042	SC_282	44	N	0	PS	First	549	N	N	N	Y	N	NNN	N	36.8396	40.4	1e-05	-5	2.47525e-07	-6.60638	29.7851	48.65	0.000144948	-3.83879	2.97941e-06	-5.52587	31.1501	39.8667	1e-05	-5	2.50836e-07	-6.60061	N	Y	N	N	N	NYN	Y
8039	143	SC_163	SC_043	SC_283	44	Y	6	DG	First	578	Y	Y	Y	Y	Y	YYY	Y	29.492	38.6	0.000175791	-3.755	4.55418e-06	-5.34159	26.8922	40.04	0.000973265	-3.01177	2.43073e-05	-4.61426	26.1232	56.6667	0.0016146	-2.79193	2.8493e-05	-4.54526	Y	Y	Y	Y	Y	YYY	Y
8000	144	SC_164	SC_044	SC_284	44	N	0	PS	First	556	N	Y	Y	N	N	NYY	Y	30.216	34.4	0.000109149	-3.96198	3.17295e-06	-5.49854	24.6345	48.72	0.00430178	-2.36635	8.8296e-05	-4.05406	29.0757	47.7	0.00023121	-3.63599	4.84716e-06	-5.31451	Y	Y	Y	Y	Y	YYY	Y
8017	145	SC_165	SC_045	SC_285	44	N	0	DG	First	565	N	N	N	Y	N	NNN	N	30.1467	36.6	0.000114242	-3.94217	3.12138e-06	-5.50565	30.0279	45.64	0.000123534	-3.90822	2.70669e-06	-5.56756	30.1505	49	0.000113961	-3.94324	2.32574e-06	-5.63344	Y	Y	Y	Y	Y	YYY	Y
8013	146	SC_166	SC_046	SC_286	44	N	0	PS	First	605	Y	Y	Y	Y	Y	YYY	Y	29.3886	49.8	0.000188167	-3.72546	3.77845e-06	-5.42269	25.7424	48.44	0.00207453	-2.68308	4.28268e-05	-4.36828	30.2922	39.9	0.000103809	-3.98376	2.60174e-06	-5.58474	Y	Y	Y	Y	Y	YYY	Y
8063	147	SC_167	SC_047	SC_287	44	Y	6	DG	First	571	Y	Y	Y	Y	Y	YYY	Y	24.4028	44.4267	0.00501045	-2.30012	0.00011278	-3.94777	24.4902	45.64	0.00473053	-2.32509	0.000103649	-3.98444	27.0844	38.2	0.000857556	-3.06674	2.24491e-05	-4.6488	Y	Y	Y	Y	Y	YYY	Y
8005	148	SC_168	SC_048	SC_288	44	Y	16	DG	First	581	Y	Y	Y	Y	Y	YYY	Y	26.8163	48.6267	0.0010231	-2.99008	2.10399e-05	-4.67696	22.5449	36.6	0.0170222	-1.76898	0.000465088	-3.33247	25.2898	41.16	0.00279459	-2.55368	6.78958e-05	-4.16816	Y	Y	Y	Y	Y	YYY	Y
8075	149	SC_169	SC_049	SC_289	44	N	0	PS	First	614	N	N	N	Y	N	NNN	N	45	48.6267	1e-05	-5	2.05648e-07	-6.68687	34.4533	40.9733	1e-05	-5	2.44061e-07	-6.6125	34.8542	43.6	1e-05	-5	2.29358e-07	-6.63949	N	N	N	Y	N	NNN	N
8065	150	SC_170	SC_050	SC_290	45	N	0	DG	First	571	Y	Y	Y	Y	Y	YYY	Y	27.677	41.72	0.000580601	-3.23612	1.39166e-05	-4.85647	24.4496	44.4	0.00485869	-2.31348	0.00010943	-3.96086	26.0523	35.9333	0.00169176	-2.77166	4.70806e-05	-4.32716	Y	Y	Y	Y	Y	YYY	Y
8042	151	SC_171	SC_051	SC_291	45	Y	11	DG	First	598	Y	N	N	N	N	YNN	Y	39.7424	37.2	1e-05	-5	2.68817e-07	-6.57054	33.8201	40.6	1e-05	-5	2.46305e-07	-6.60853	37.2349	45.8	1e-05	-5	2.18341e-07	-6.66087	N	N	N	Y	N	NNN	N
8021	152	SC_172	SC_052	SC_292	45	Y	10	PS	First	517	Y	Y	Y	Y	Y	YYY	Y	30.3237	35.8	1e-05	-5	2.7933e-07	-6.55388	28.7271	48.72	0.000290842	-3.53634	5.96967e-06	-5.22405	27.8391	41	0.000521834	-3.28247	1.27276e-05	-4.89525	N	Y	Y	N	N	NYY	Y
7997	153	SC_173	SC_053	SC_293	45	Y	21	DG	First	613	N	N	N	Y	N	NNN	N	38.1672	42.6	1e-05	-5	2.34742e-07	-6.62941	36.4292	37.8	1e-05	-5	2.6455e-07	-6.57749	36.0573	46.34	1e-05	-5	2.15796e-07	-6.66596	N	N	N	Y	N	NNN	N
7994	154	SC_174	SC_054	SC_294	45	Y	6	PS	First	618	Y	Y	Y	Y	Y	YYY	Y	33.636	44.59	1e-05	-5	2.24266e-07	-6.64924	28.8355	43.8667	0.000270811	-3.56733	6.17351e-06	-5.20947	31.146	41.8	1e-05	-5	2.39234e-07	-6.62118	N	Y	N	N	N	NYN	Y
8041	155	SC_175	SC_055	SC_295	45	Y	6	DG	First	541	Y	Y	Y	Y	Y	YYY	Y	27.7269	36.8667	0.000561821	-3.2504	1.52393e-05	-4.81704	24.6008	40.6	0.00439833	-2.35671	0.000108333	-3.96524	24.0952	39.8	0.00613505	-2.21218	0.000154147	-3.81207	Y	Y	Y	Y	Y	YYY	Y
7998	156	SC_176	SC_056	SC_296	45	N	0	PS	First	564	N	N	N	Y	N	NNN	N	39.1478	38.4	1e-05	-5	2.60417e-07	-6.58433	33.7926	44.9867	1e-05	-5	2.22288e-07	-6.65308	37.9279	53	1e-05	-5	1.88679e-07	-6.72428	N	N	N	Y	N	NNN	N
8025	157	SC_177	SC_057	SC_297	45	Y	6	PS	First	539	N	N	N	Y	N	NNN	N	34.267	35.2	1e-05	-5	2.84091e-07	-6.54654	30.3474	60	0.000100107	-3.99953	1.66846e-06	-5.77768	30.5794	41.4	1e-05	-5	2.41546e-07	-6.617	N	Y	N	N	N	NYN	Y
8019	158	SC_178	SC_058	SC_298	45	N	0	PS	First	563	Y	Y	Y	Y	Y	YYY	Y	24.6123	41.2533	0.00436503	-2.36001	0.00010581	-3.97547	27.1168	38	0.000839471	-3.07599	2.20913e-05	-4.65578	29.895	58.24	0.000134831	-3.87021	2.31509e-06	-5.63543	Y	Y	Y	Y	Y	YYY	Y
8071	159	SC_179	SC_059	SC_299	45	N	0	DG	First	578	Y	Y	N	N	N	YYN	Y	28.0914	35.4	0.000441983	-3.35459	1.24854e-05	-4.9036	26.2556	35.8	0.00147983	-2.82979	4.1336e-05	-4.38367	27.5818	37.7333	0.000618118	-3.20893	1.63812e-05	-4.78565	Y	Y	Y	Y	Y	YYY	Y
7991	160	SC_180	SC_060	SC_300	46	Y	11	DG	First	563	Y	N	N	N	N	YNN	Y	38.8123	39.76	1e-05	-5	2.51509e-07	-6.59945	34.1793	36.4	1e-05	-5	2.74725e-07	-6.5611	35.1599	35.4	1e-05	-5	2.82486e-07	-6.549	N	N	N	Y	N	NNN	N
2536	201	SC_181	SC_061	SC_301	30	N	0	DG	Second	558	Y	Y	Y	Y	Y	YYY	Y	25.6281	39	0.00223666	-2.6504	5.73503e-05	-4.24146	22.2053	41.2533	0.0212871	-1.67188	0.000516008	-3.28734	23.8147	36.2	0.007379	-2.132	0.00020384	-3.69071	Y	Y	Y	Y	Y	YYY	Y
2538	202	SC_182	SC_062	SC_302	30	N	0	DG	Second	593	Y	Y	Y	Y	Y	YYY	Y	26.7595	42.4	0.00106206	-2.97385	2.50485e-05	-4.60122	25.0992	43.96	0.00316802	-2.49921	7.2066e-05	-4.14227	26.4207	46.6	0.00132742	-2.87699	2.84854e-05	-4.54538	Y	Y	Y	Y	Y	YYY	Y
8087	203	SC_183	SC_063	SC_303	30	N	0	DG	Second	542	N	N	N	Y	N	NNN	N	35.9006	38.92	1e-05	-5	2.56937e-07	-6.59017	34.6958	26.6	1e-05	-5	3.7594e-07	-6.42488	38.6095	46.5967	1e-05	-5	2.14608e-07	-6.66835	N	N	N	Y	N	NNN	N
8085	204	SC_184	SC_064	SC_304	30	N	0	PS	Second	587	N	N	N	Y	N	NNN	N	32.9993	47.11	1e-05	-5	2.12269e-07	-6.67311	35.5675	44.24	1e-05	-5	2.2604e-07	-6.64582	40.0069	41.44	1e-05	-5	2.41313e-07	-6.61742	N	N	N	Y	N	NNN	N
2474	205	SC_185	SC_065	SC_305	?			DG	Second		Y	Y	Y	Y	Y	YYY	Y	24.3038	40.6	0.00534805	-2.2718	0.000131725	-3.88033	26.0287	42	0.00171816	-2.76494	4.09086e-05	-4.38819	25.0107	43.12	0.00335821	-2.47389	7.78805e-05	-4.10857	Y	Y	Y	Y	Y	YYY	Y
8094	206	SC_186	SC_066	SC_306	30	N	0	DG	Second	592	Y	N	Y	N	N	YNY	Y	31.4458	47.04	1e-05	-5	2.12585e-07	-6.67247	28.9391	44.8	0.00025297	-3.59693	5.64665e-06	-5.24821	28.1656	42.63	0.000420907	-3.37581	9.87349e-06	-5.00553	N	Y	Y	N	N	NYY	Y
2497	207	SC_187	SC_067	SC_307	30	Y	7	PS	Second	589	Y	Y	Y	Y	Y	YYY	Y	25.1806	39.6	0.00300291	-2.52246	7.5831e-05	-4.12015	24.7122	40.04	0.00408726	-2.38857	0.000102079	-3.99106	22.267	43.68	0.0204398	-1.68952	0.000467945	-3.32981	Y	Y	Y	Y	Y	YYY	Y
8089	208	SC_188	SC_068	SC_308	30	N	0	PS	Second	550	Y	Y	Y	Y	Y	YYY	Y	25.363	42.28	0.00266302	-2.57463	6.29854e-05	-4.20076	22.9731	33.4	0.0128411	-1.8914	0.000384463	-3.41515	24.1111	44	0.00607113	-2.21673	0.00013798	-3.86018	Y	Y	Y	Y	Y	YYY	Y
2490	209	SC_189	SC_069	SC_309	30	N	0	PS	Second	581	Y	Y	Y	Y	Y	YYY	Y	26.8198	41.0667	0.00102072	-2.99109	2.48551e-05	-4.60458	24.8403	43.68	0.00375668	-2.4252	8.60046e-05	-4.06548	26.3648	13.52	0.00137716	-2.86102	0.000101861	-3.99199	Y	Y	Y	Y	Y	YYY	Y
2530	210	SC_190	SC_070	SC_310	30	N	0	DG	Second	625	N	N	N	Y	N	NNN	N	36.0682	36.6	1e-05	-5	2.73224e-07	-6.56348	40.435	37.8	1e-05	-5	2.6455e-07	-6.57749	34.5088	41.8	1e-05	-5	2.39234e-07	-6.62118	N	N	N	Y	N	NNN	N
8098	211	SC_191	SC_071	SC_311	29	N	0	DG	Second	589	Y	N	Y	N	N	YNY	Y	28.9221	35	0.000255811	-3.59208	7.3089e-06	-5.13615	22.1347	46.2	0.0222988	-1.65172	0.000482658	-3.31636	27.221	42.28	0.000783836	-3.10577	1.85392e-05	-4.73191	Y	Y	Y	Y	Y	YYY	Y
2517	212	SC_192	SC_072	SC_312	29	Y	13	DG	Second	525	N	N	N	Y	N	NNN	N	35.1535	33.4	1e-05	-5	2.99401e-07	-6.52375	27.7094	47.7	0.000568348	-3.24539	1.1915e-05	-4.9239	28.6579	36.68	0.000304395	-3.51656	8.29867e-06	-5.08099	N	Y	Y	N	N	NYY	Y
2520	213	SC_193	SC_073	SC_313	29	Y	22	DG	Second	568	N	N	N	Y	N	NNN	N	38.2259	40.04	1e-05	-5	2.4975e-07	-6.60249	35.3917	38.64	1e-05	-5	2.58799e-07	-6.58704	37.5136	38.64	1e-05	-5	2.58799e-07	-6.58704	N	N	N	Y	N	NNN	N
2519	214	SC_194	SC_074	SC_314	29	N	0	PS	Second	625	N	N	N	Y	N	NNN	N	43.6269	33.2	1e-05	-5	3.01205e-07	-6.52114	40.2231	36.4233	1e-05	-5	2.74549e-07	-6.56138	34.2221	39.48	1e-05	-5	2.53293e-07	-6.59638	N	N	N	Y	N	NNN	N
2511	215	SC_195	SC_075	SC_315	29	N	0	PS	Second	582	N	Y	N	N	N	NYN	Y	45	36.2667	1e-05	-5	2.75735e-07	-6.55951	36.728	41.16	1e-05	-5	2.42954e-07	-6.61448	36.0261	35.28	1e-05	-5	2.83447e-07	-6.54753	N	N	N	Y	N	NNN	N
2513	216	SC_196	SC_076	SC_316	29	Y	13	PS	Second	583	N	N	N	Y	N	NNN	N							34.4511	36.9367	1e-05	-5	2.70734e-07	-6.56746	35.7989	43.68	1e-05	-5	2.28938e-07	-6.64028		N	N	N	N	NN	N
8096	217	SC_197	SC_077	SC_317	29	N	0	DG	Second	597	Y	Y	Y	Y	Y	YYY	Y	30.1472	40.2	0.000114207	-3.94231	2.84096e-06	-5.54653	24.803	43.3067	0.00385009	-2.41453	8.8903e-05	-4.05108	28.0905	38.36	0.000442247	-3.35433	1.15289e-05	-4.93821	Y	Y	Y	Y	Y	YYY	Y
2521	218	SC_198	SC_078	SC_318	29	N	0	PS	Second	538	Y	Y	Y	Y	Y	YYY	Y	24.722	36.68	0.00406112	-2.39135	0.000110718	-3.95578	26.3281	37.4	0.00141083	-2.85052	3.77228e-05	-4.4234	23.8579	44.52	0.00717255	-2.14433	0.000161108	-3.79288	Y	Y	Y	Y	Y	YYY	Y
2493	219	SC_199	SC_079	SC_319	29	N	0	PS	Second	537	Y	Y	Y	Y	Y	YYY	Y	28.6811	36.0733	0.000299791	-3.52318	8.31059e-06	-5.08037	24.3043	46.76	0.00534614	-2.27196	0.000114331	-3.94183	25.2767	45.36	0.00281874	-2.54995	6.21415e-05	-4.20662	Y	Y	Y	Y	Y	YYY	Y
8092	220	SC_200	SC_080	SC_320	29	N	0	PS	Second	592	Y	Y	Y	Y	Y	YYY	Y	32.8008	40.88	1e-05	-5	2.44618e-07	-6.61151	26.8174	42	0.00102234	-2.9904	2.43414e-05	-4.61365	26.8251	35.4	0.00101722	-2.99258	2.87351e-05	-4.54159	N	Y	Y	N	N	NYY	Y
2532	221	SC_201	SC_081	SC_321	28	Y	15	DG	Second	544	N	N	N	Y	N	NNN	N	33.861	43.68	1e-05	-5	2.28938e-07	-6.64028	36.5112	47.6	1e-05	-5	2.10084e-07	-6.67761	45	40.2267	1e-05	-5	2.48591e-07	-6.60451	N	N	N	Y	N	NNN	N
2523	222	SC_202	SC_082	SC_322	28	N	0	PS	Second	588	N	N	N	Y	N	NNN	N	38.9748	40.67	1e-05	-5	2.45881e-07	-6.60927	35.0057	39.76	1e-05	-5	2.51509e-07	-6.59945	37.9199	39.9	1e-05	-5	2.50627e-07	-6.60097	N	N	N	Y	N	NNN	N
2542	223	SC_203	SC_083	SC_323	28	N	0	DG	Second	602	Y	N	Y	N	N	YNY	Y	27.3557	40.5533	0.000717348	-3.14427	1.7689e-05	-4.7523	29.5648	45.64	0.000167568	-3.77581	3.67151e-06	-5.43516	27.7315	47.11	0.000560126	-3.25171	1.18897e-05	-4.92483	Y	Y	Y	Y	Y	YYY	Y
2539	224	SC_204	SC_084	SC_324	28	N	0	PS	Second	597	N	N	N	Y	N	NNN	N	45	39.48	1e-05	-5	2.53293e-07	-6.59638	36.0106	44.5333	1e-05	-5	2.24551e-07	-6.64869	42.1683	42.6	1e-05	-5	2.34742e-07	-6.62941	N	N	N	Y	N	NNN	N
2492	225	SC_205	SC_085	SC_325	28	N	0	DG	Second	606	N	N	N	Y	N	NNN	N	42.2742	45.36	1e-05	-5	2.20459e-07	-6.65667	40.6729	38.08	1e-05	-5	2.62605e-07	-6.5807	32.6311	42	1e-05	-5	2.38095e-07	-6.62325	N	N	N	Y	N	NNN	N
2512	226	SC_206	SC_086	SC_326	28	N	0	DG	Second	555	N	N	N	Y	N	NNN	N	39.6594	42.84	1e-05	-5	2.33427e-07	-6.63185	41.6368	39.2	1e-05	-5	2.55102e-07	-6.59329	39.4334	40.32	1e-05	-5	2.48016e-07	-6.60552	N	N	N	Y	N	NNN	N
8077	227	SC_207	SC_087	SC_327	28	N	0	PS	Second	530	N	N	N	Y	N	NNN	N	40.7622	42.28	1e-05	-5	2.36518e-07	-6.62613	34.6536	45.36	1e-05	-5	2.20459e-07	-6.65667	36.545	33.6	1e-05	-5	2.97619e-07	-6.52634	N	N	N	Y	N	NNN	N
2527	228	SC_208	SC_088	SC_328	28	N	0	PS	Second	559	N	N	N	Y	N	NNN	N	38.6817	40.04	1e-05	-5	2.4975e-07	-6.60249	34.437	38.64	1e-05	-5	2.58799e-07	-6.58704	38.5839	38.5	1e-05	-5	2.5974e-07	-6.58546	N	N	N	Y	N	NNN	N
2487	229	SC_209	SC_089	SC_329	28	N	0	DG	Second	587	N	N	N	Y	N	NNN	N	40.864	38.6	1e-05	-5	2.59067e-07	-6.58659	35.5962	41.7	1e-05	-5	2.39808e-07	-6.62014	41.0846	45.08	1e-05	-5	2.21828e-07	-6.65398	N	N	N	Y	N	NNN	N
2514	230	SC_210	SC_090	SC_330	28	Y	19	PS	Second	577	Y	N	N	N	N	YNN	Y	25.4239	40.32	0.00255844	-2.59202	6.34534e-05	-4.19755	29.0061	43.96	0.000242054	-3.61609	5.50623e-06	-5.25915	27.935	44.66	0.000489917	-3.30988	1.09699e-05	-4.9598	Y	Y	Y	Y	Y	YYY	Y
2533	231	SC_211	SC_091	SC_331	24	N	0	DG	Second	622	N	N	N	Y	N	NNN	N	37.6093	40.32	1e-05	-5	2.48016e-07	-6.60552	40.0897	42.28	1e-05	-5	2.36518e-07	-6.62613	34.0523	47.04	1e-05	-5	2.12585e-07	-6.67247	N	N	N	Y	N	NNN	N
2495	232	SC_212	SC_092	SC_332	27	Y	15	DG	Second	609	N	N	N	Y	N	NNN	N	37.4638	37.4	1e-05	-5	2.6738e-07	-6.57287	37.9283	43.2	1e-05	-5	2.31481e-07	-6.63548	36.686	43.12	1e-05	-5	2.31911e-07	-6.63468	N	N	N	Y	N	NNN	N
2498	233	SC_213	SC_093	SC_333	27	N	0	PS	Second	581	N	N	N	Y	N	NNN	N	37.6205	46.48	1e-05	-5	2.15146e-07	-6.66727	35.01	44.8	1e-05	-5	2.23214e-07	-6.65128	37.137	45.08	1e-05	-5	2.21828e-07	-6.65398	N	N	N	Y	N	NNN	N
2522	234	SC_214	SC_094	SC_334	27	N	0	DG	Second	601	N	Y	N	N	N	NYN	Y	41.2731	40.04	1e-05	-5	2.4975e-07	-6.60249	43.0756	37.6	1e-05	-5	2.65957e-07	-6.57519	33.9551	43.12	1e-05	-5	2.31911e-07	-6.63468	N	N	N	Y	N	NNN	N
2503	235	SC_215	SC_095	SC_335	27	N	0	DG	Second	580	N	N	N	Y	N	NNN	N	34.223	43.68	1e-05	-5	2.28938e-07	-6.64028	31.8023	46.3867	1e-05	-5	2.15579e-07	-6.66639	30.9735	45.64	1e-05	-5	2.19106e-07	-6.65935	N	N	N	Y	N	NNN	N
8082	236	SC_216	SC_096	SC_336	27	N	0	PS	Second	573	Y	Y	Y	Y	Y	YYY	Y	28.5574	36.6	0.000325225	-3.48782	8.88593e-06	-5.0513	25.1718	43.68	0.00302022	-2.51996	6.91443e-05	-4.16024	26.7196	48.72	0.00109038	-2.96242	2.23805e-05	-4.65013	Y	Y	Y	Y	Y	YYY	Y
8079	237	SC_217	SC_097	SC_337	27	N	0	PS	Second	563	N	Y	N	N	N	NYN	Y	39.1585	39	1e-05	-5	2.5641e-07	-6.59106	36.3145	37.4	1e-05	-5	2.6738e-07	-6.57287	35.6136	51.8333	1e-05	-5	1.92926e-07	-6.71461	N	N	N	Y	N	NNN	N
2489	238	SC_218	SC_098	SC_338	27	N	0	PS	Second	513	N	N	Y	N	N	NNY	Y	34.4627	40.32	1e-05	-5	2.48016e-07	-6.60552	32.8452	38.64	1e-05	-5	2.58799e-07	-6.58704	34.8268	46.2	1e-05	-5	2.1645e-07	-6.66464	N	N	N	Y	N	NNN	N
2507	239	SC_219	SC_099	SC_339	26	N	0	PS	Second	591	Y	N	Y	N	N	YNY	Y	27.057	40.88	0.000873191	-3.05889	2.13599e-05	-4.6704	27.4224	35	0.000686533	-3.16334	1.96152e-05	-4.70741	27.0291	38.08	0.000889363	-3.05092	2.33551e-05	-4.63162	Y	Y	Y	Y	Y	YYY	Y
2525	240	SC_220	SC_100	SC_340	26	Y	10	PS	Second	576	N	N	Y	N	N	NNY	Y	45	39.0133	1e-05	-5	2.56323e-07	-6.59121	35.5056	35	1e-05	-5	2.85714e-07	-6.54407	32.609	40	1e-05	-5	2.5e-07	-6.60206	N	N	N	Y	N	NNN	N
8097	241	SC_221	SC_101	SC_341	26	N	0	PS	Second	623	N	N	N	Y	N	NNN	N	39.3704	44.52	1e-05	-5	2.24618e-07	-6.64856	37.2467	36.68	1e-05	-5	2.72628e-07	-6.56443	36.5794	45.64	1e-05	-5	2.19106e-07	-6.65935	N	N	N	Y	N	NNN	N
2529	242	SC_222	SC_102	SC_342	26	N	0	DG	Second	554	N	N	N	Y	N	NNN	N	33.9498	43.6	1e-05	-5	2.29358e-07	-6.63949	33.2362	39.6667	1e-05	-5	2.52101e-07	-6.59843	32.7384	47.1333	1e-05	-5	2.12164e-07	-6.67333	N	N	N	Y	N	NNN	N
8091	243	SC_223	SC_103	SC_343	26	N	0	DG	Second	575	N	N	N	Y	N	NNN	N	41.8223	39.4	1e-05	-5	2.53807e-07	-6.5955	43.4695	42.0933	1e-05	-5	2.37567e-07	-6.62421	37.1303	36.68	1e-05	-5	2.72628e-07	-6.56443	N	N	N	Y	N	NNN	N
2402	244	SC_224	SC_104	SC_344	?			DG	Second		Y	Y	N	N	N	YYN	Y	26.9949	44.8	0.00090965	-3.04113	2.03047e-05	-4.6924	28.8248	35.3267	0.000272732	-3.56426	7.7203e-06	-5.11237	26.4799	40.6933	0.00127673	-2.8939	3.13745e-05	-4.50342	Y	Y	Y	Y	Y	YYY	Y
2535	245	SC_225	SC_105	SC_345	26	N	0	DG	Second	602	N	N	N	Y	N	NNN	N	44.6498	41.0667	1e-05	-5	2.43506e-07	-6.61349	36.7557	47.4	1e-05	-5	2.1097e-07	-6.67578	35.43	42.28	1e-05	-5	2.36518e-07	-6.62613	N	N	N	Y	N	NNN	N
8095	246	SC_226	SC_106	SC_346	26	N	0	PS	Second	590	N	N	N	Y	N	NNN	N	38.5418	35.28	1e-05	-5	2.83447e-07	-6.54753	37.6345	36.12	1e-05	-5	2.76855e-07	-6.55775	35.983	40.18	1e-05	-5	2.4888e-07	-6.60401	N	N	N	Y	N	NNN	N
8086	247	SC_227	SC_107	SC_347	26	Y	18	PS	Second	528	N	N	N	Y	N	NNN	N	45	40.88	1e-05	-5	2.44618e-07	-6.61151	38.3405	45.6	1e-05	-5	2.19298e-07	-6.65896	41.2911	39	1e-05	-5	2.5641e-07	-6.59106	N	N	N	Y	N	NNN	N
2500	248	SC_228	SC_108	SC_348	26	N	0	PS	Second	589	Y	Y	Y	Y	Y	YYY	Y	32.785	44.52	1e-05	-5	2.24618e-07	-6.64856	28.8927	43.68	0.000260813	-3.58367	5.971e-06	-5.22395	28.0533	35.6533	0.000453193	-3.34372	1.27111e-05	-4.89582	N	Y	Y	N	N	NYY	Y
2547	249	SC_229	SC_109	SC_349	27	Y	22	PS	Second	564	Y	Y	Y	Y	Y	YYY	Y	26.5444	48.44	0.00122361	-2.91236	2.52603e-05	-4.59756	23.6337	48.3933	0.00831312	-2.08024	0.000171782	-3.76502	24.2177	37.4667	0.00565972	-2.2472	0.00015106	-3.82085	Y	Y	Y	Y	Y	YYY	Y
8084	250	SC_230	SC_110	SC_350	25	N	0	DG	Second	591	Y	Y	Y	Y	Y	YYY	Y	30.1779	38.2	0.000111919	-3.9511	2.92982e-06	-5.53316	24.8674	43.96	0.0036904	-2.43293	8.3949e-05	-4.07598	27.2384	36.4	0.000774922	-3.11074	2.12891e-05	-4.67184	Y	Y	Y	Y	Y	YYY	Y
2541	251	SC_231	SC_111	SC_351	25	N	0	DG	Second	578	N	N	N	Y	N	NNN	N	40.1615	39.9333	1e-05	-5	2.50417e-07	-6.60134	33.595	38.64	1e-05	-5	2.58799e-07	-6.58704	38.2807	42.56	1e-05	-5	2.34962e-07	-6.629	N	N	N	Y	N	NNN	N
2505	252	SC_232	SC_112	SC_352	25	N	0	DG	Second	515	Y	Y	Y	Y	Y	YYY	Y	32.145	33.6	1e-05	-5	2.97619e-07	-6.52634	26.7964	40.04	0.0010366	-2.98439	2.5889e-05	-4.58688	30.474	41.16	1e-05	-5	2.42954e-07	-6.61448	N	Y	N	N	N	NYN	Y
8078	253	SC_233	SC_113	SC_353	25	Y	9	PS	Second	549	Y	Y	Y	Y	Y	YYY	Y	24.75	46.76	0.00398691	-2.39936	8.52632e-05	-4.06924	26.4195	48.37	0.00132849	-2.87664	2.74652e-05	-4.56122	25.7039	37	0.00212775	-2.67208	5.75068e-05	-4.24028	Y	Y	Y	Y	Y	YYY	Y
2501	254	SC_234	SC_114	SC_354	25	N	0	PS	Second	614	Y	Y	Y	Y	Y	YYY	Y	27.7911	39.6667	0.000538567	-3.26876	1.35773e-05	-4.86719	30.1231	42.28	0.000116029	-3.93543	2.7443e-06	-5.56157	32.383	38.4	1e-05	-5	2.60417e-07	-6.58433	Y	Y	N	N	N	YYN	Y
2518	255	SC_235	SC_115	SC_355	25	N	0	DG	Second	601	Y	Y	Y	Y	Y	YYY	Y	27.934	46.2	0.000490224	-3.30961	1.06109e-05	-4.97425	28.9222	35	0.000255795	-3.59211	7.30842e-06	-5.13618	27.4583	40.88	0.000670493	-3.17361	1.64015e-05	-4.78512	Y	Y	Y	Y	Y	YYY	Y
8088	256	SC_236	SC_116	SC_356	25	N	0	DG	Second	602	N	N	N	Y	N	NNN	N	34.8025	37.8	1e-05	-5	2.6455e-07	-6.57749	35.148	32.4	1e-05	-5	3.08642e-07	-6.51055	38.3311	35.4	1e-05	-5	2.82486e-07	-6.549	N	N	N	Y	N	NNN	N
8083	257	SC_237	SC_117	SC_357	25	Y	6	DG	Second	594	Y	Y	Y	Y	Y	YYY	Y	28.3939	47.6	0.000362178	-3.44108	7.60877e-06	-5.11869	24.0915	38.08	0.00614997	-2.21113	0.000161501	-3.79182	25.5295	48.72	0.00238663	-2.62222	4.89866e-05	-4.30992	Y	Y	Y	Y	Y	YYY	Y
2534	258	SC_238	SC_118	SC_358	28	N	0	PS	Second	538	Y	Y	N	N	N	YYN	Y	24.9646	41.72	0.00346173	-2.46071	8.29752e-05	-4.08105	26.6559	37.2	0.00113703	-2.94423	3.05653e-05	-4.51477	26.5914	36.4	0.00118637	-2.92578	3.25926e-05	-4.48688	Y	Y	Y	Y	Y	YYY	Y
2531	259	SC_239	SC_119	SC_359	24	Y	8	DG	Second	603	N	Y	N	N	N	NYN	Y	41.9744	41.3467	1e-05	-5	2.41857e-07	-6.61644	38.4283	38.2	1e-05	-5	2.6178e-07	-6.58206	35.2577	41.4	1e-05	-5	2.41546e-07	-6.617	N	N	N	Y	N	NNN	N
2546	260	SC_240	SC_120	SC_360	24	N	0	PS	Second	554	Y	Y	Y	Y	Y	YYY	Y	28.0677	35.6667	0.000448921	-3.34783	1.25866e-05	-4.90009	21.5787	48.6733	0.0321543	-1.49276	0.000660615	-3.18005	23.7364	37.8	0.00776934	-2.10962	0.000205538	-3.68711	Y	Y	Y	Y	Y	YYY	Y

## Sheet: METADATA_long_21APR2022
Sample	Animal	Type	Mass	Cq	SD	Melt_OK	MhOut	LogOut	Above LOD	PCR	Ratio	LogRatio
SC_001	8027	NS	44.8	23.344	0.112733	Y	0.0100594	-1.99743	Y	Y	0.000224539	-3.64871
SC_002	7995	NS	40.2267	30.4081	0.13104	Y	1e-05	-5	N	N	2.48591e-07	-6.60451
SC_003	8012	NS	40.6	26.197	0.225305	Y	0.001538	-2.81304	Y	Y	3.78817e-05	-4.42157
SC_004	8004	NS	35.28	22.708	0.114	Y	0.0152894	-1.81561	Y	Y	0.000433374	-3.36314
SC_005	8006	NS	49.5333	22.4473	0.0379439	Y	0.0181516	-1.74109	Y	Y	0.000366451	-3.43598
SC_006	8064	NS	33.8	37.374	2.819	Y	1e-05	-5	N	N	2.95858e-07	-6.52892
SC_007	8054	NS	35.49	25.5544	0.119765	Y	0.00234782	-2.62933	Y	Y	6.61545e-05	-4.17944
SC_008	8048	NS	38.08	28.379	0.199	Y	0.000365745	-3.43682	Y	Y	9.60466e-06	-5.01752
SC_009	8003	NS	39.6433	24.951	0.0291495	Y	0.00349268	-2.45684	Y	Y	8.81027e-05	-4.05501
SC_010	8044	NS	43.68	34.372	0.883003	Y	1e-05	-5	N	N	2.28938e-07	-6.64028
SC_011	8002	NS	38	25.1594	0.220943	Y	0.00304503	-2.51641	Y	Y	8.01324e-05	-4.09619
SC_012	8038	NS	47.04	28.1952	0.102598	Y	0.000412782	-3.38428	Y	Y	8.77513e-06	-5.05675
SC_013	8020	NS	35.6	24.1894	0.510236	Y	1e-05	-5	Y	N	2.80899e-07	-6.55145
SC_014	8074	NS	47.0167	24.2078	0.170503	Y	0.00569663	-2.24438	Y	Y	0.000121162	-3.91663
SC_015	8070	NS	39	25.1039	0.11127	Y	0.00315828	-2.50055	Y	Y	8.09815e-05	-4.09161
SC_016	8061	NS	35.7333	33.6823	0.123533	Y	1e-05	-5	N	N	2.79851e-07	-6.55307
SC_017	8046	NS	48.72	27.9343	0.173472	Y	0.000490117	-3.3097	Y	Y	1.00599e-05	-4.99741
SC_018	8057	NS	41.16	26.0533	0.118555	Y	0.00169058	-2.77196	Y	Y	4.10734e-05	-4.38644
SC_019	8049	NS	48.44	29.8464	0.345424	Y	0.000139215	-3.85631	Y	Y	2.87397e-06	-5.54152
SC_020	8034	NS	37.8	36.8063		Y	1e-05	-5	N	N	2.6455e-07	-6.57749
SC_021	8030	NS	43.8667	24.209	0.0691833	Y	0.00569231	-2.24471	Y	Y	0.000129764	-3.88685
SC_022	8015	NS	32.2	26.998	0.106	Y	0.00090777	-3.04202	Y	Y	2.81916e-05	-4.54988
SC_023	8018	NS	42.2	28.9598	0.55344	Y	1e-05	-5	Y	N	2.36967e-07	-6.62531
SC_024	8014	NS	40.6933	32.4723	0.950921	Y	1e-05	-5	N	N	2.4574e-07	-6.60952
SC_025	8024	NS	48.44	28.1685	0.162342	Y	0.000420101	-3.37665	Y	Y	8.6726e-06	-5.06185
SC_026	8069	NS	32.2	28.462	0.106	Y	0.000346299	-3.46055	Y	Y	1.07546e-05	-4.9684
SC_027	8050	NS	43.4	26.432	0.237	Y	0.0013176	-2.88022	Y	Y	3.03594e-05	-4.51771
SC_028	8056	NS	44.52	28.7152	0.0856397	Y	0.000293138	-3.53293	Y	Y	6.58441e-06	-5.18148
SC_029	8035	NS	48.72	22.3099	0.148515	Y	0.0198695	-1.70181	Y	Y	0.00040783	-3.38952
SC_030	8060	NS	39.4	27.4077	0.073917	Y	0.00069318	-3.15915	Y	Y	1.75934e-05	-4.75465
SC_031	8028	NS	39.4	29.2492	0.269711	Y	0.000206254	-3.6856	Y	Y	5.23487e-06	-5.28109
SC_032	8023	NS	38.6	23.2383	0.914154	Y	1e-05	-5	Y	N	2.59067e-07	-6.58659
SC_033	7999	NS	47.32	24.3524	0.38753	Y	0.00517944	-2.28572	Y	Y	0.000109456	-3.96076
SC_034	8040	NS	36.4	26.1842	0.177562	Y	0.00155102	-2.80938	Y	Y	4.26105e-05	-4.37048
SC_035	8062	NS	42.4667	26.1915	0.18626	Y	0.00154362	-2.81146	Y	Y	3.63491e-05	-4.43951
SC_036	7992	NS	38.8	25.0816	0.436674	Y	0.00320506	-2.49416	Y	Y	8.26045e-05	-4.083
SC_037	8047	NS	44.2	22.8987	0.0800709	Y	0.0134857	-1.87013	Y	Y	0.000305106	-3.51555
SC_038	8045	NS	35.28	29.9136	0.281064	Y	0.000133189	-3.87553	Y	Y	3.77521e-06	-5.42306
SC_039	7993	NS	42.28	23.4042	0.0776324	Y	0.00966885	-2.01463	Y	Y	0.000228686	-3.64076
SC_040	8043	NS	44.8	27.7265	0.160195	Y	0.000561988	-3.25027	Y	Y	1.25444e-05	-4.90155
SC_041	8055	NS	36.96	27.0487	0.0480713	Y	0.000877979	-3.05652	Y	Y	2.37548e-05	-4.62425
SC_042	8051	NS	48.65	29.7851	0.145417	Y	0.000144948	-3.83879	Y	Y	2.97941e-06	-5.52587
SC_043	8039	NS	40.04	26.8922	0.035149	Y	0.000973265	-3.01177	Y	Y	2.43073e-05	-4.61426
SC_044	8000	NS	48.72	24.6345	0.0863311	Y	0.00430178	-2.36635	Y	Y	8.8296e-05	-4.05406
SC_045	8017	NS	45.64	30.0279	0.356289	Y	0.000123534	-3.90822	Y	Y	2.70669e-06	-5.56756
SC_046	8013	NS	48.44	25.7424	0.0484184	Y	0.00207453	-2.68308	Y	Y	4.28268e-05	-4.36828
SC_047	8063	NS	45.64	24.4902	0.0741824	Y	0.00473053	-2.32509	Y	Y	0.000103649	-3.98444
SC_048	8005	NS	36.6	22.5449	0.027141	Y	0.0170222	-1.76898	Y	Y	0.000465088	-3.33247
SC_049	8075	NS	40.9733	34.4533	1.92984	Y	1e-05	-5	N	N	2.44061e-07	-6.6125
SC_050	8065	NS	44.4	24.4496	0.106452	Y	0.00485869	-2.31348	Y	Y	0.00010943	-3.96086
SC_051	8042	NS	40.6	33.8201	0.528816	Y	1e-05	-5	N	N	2.46305e-07	-6.60853
SC_052	8021	NS	48.72	28.7271	0.0971531	Y	0.000290842	-3.53634	Y	Y	5.96967e-06	-5.22405
SC_053	7997	NS	37.8	36.4292	1.58034	Y	1e-05	-5	N	N	2.6455e-07	-6.57749
SC_054	7994	NS	43.8667	28.8355	0.0479504	Y	0.000270811	-3.56733	Y	Y	6.17351e-06	-5.20947
SC_055	8041	NS	40.6	24.6008	0.0731909	Y	0.00439833	-2.35671	Y	Y	0.000108333	-3.96524
SC_056	7998	NS	44.9867	33.7926	0.419109	Y	1e-05	-5	N	N	2.22288e-07	-6.65308
SC_057	8025	NS	60	30.3474	0.357653	Y	0.000100107	-3.99953	Y	Y	1.66846e-06	-5.77768
SC_058	8019	NS	38	27.1168	0.0100191	Y	0.000839471	-3.07599	Y	Y	2.20913e-05	-4.65578
SC_059	8071	NS	35.8	26.2556	0.342573	Y	0.00147983	-2.82979	Y	Y	4.1336e-05	-4.38367
SC_060	7991	NS	36.4	34.1793	1.30994	Y	1e-05	-5	N	N	2.74725e-07	-6.5611
SC_061	2536	NS	41.2533	22.2053	0.107059	Y	0.0212871	-1.67188	Y	Y	0.000516008	-3.28734
SC_062	2538	NS	43.96	25.0992	0.14377	Y	0.00316802	-2.49921	Y	Y	7.2066e-05	-4.14227
SC_063	8087	NS	26.6	34.6958		N	1e-05	-5	N	N	3.7594e-07	-6.42488
SC_064	8085	NS	44.24	35.5675	2.77706	Y	1e-05	-5	N	N	2.2604e-07	-6.64582
SC_065	2474	NS	42	26.0287	0.125626	Y	0.00171816	-2.76494	Y	Y	4.09086e-05	-4.38819
SC_066	8094	NS	44.8	28.9391	0.0809267	Y	0.00025297	-3.59693	Y	Y	5.64665e-06	-5.24821
SC_067	2497	NS	40.04	24.7122	0.0723891	Y	0.00408726	-2.38857	Y	Y	0.000102079	-3.99106
SC_068	8089	NS	33.4	22.9731	0.192419	Y	0.0128411	-1.8914	Y	Y	0.000384463	-3.41515
SC_069	2490	NS	43.68	24.8403	0.0754923	Y	0.00375668	-2.4252	Y	Y	8.60046e-05	-4.06548
SC_070	2530	NS	37.8	40.435	4.755	Y	1e-05	-5	N	N	2.6455e-07	-6.57749
SC_071	8098	NS	46.2	22.1347	0.125887	Y	0.0222988	-1.65172	Y	Y	0.000482658	-3.31636
SC_072	2517	NS	47.7	27.7094	0.13076	Y	0.000568348	-3.24539	Y	Y	1.1915e-05	-4.9239
SC_073	2520	NS	38.64	35.3917	0.700722	Y	1e-05	-5	N	N	2.58799e-07	-6.58704
SC_074	2519	NS	36.4233	40.2231	3.88181	Y	1e-05	-5	N	N	2.74549e-07	-6.56138
SC_075	2511	NS	41.16	36.728		N	1e-05	-5	N	N	2.42954e-07	-6.61448
SC_076	2513	NS	36.9367	34.4511	0.639315	Y	1e-05	-5	N	N	2.70734e-07	-6.56746
SC_077	8096	NS	43.3067	24.803	0.285744	Y	0.00385009	-2.41453	Y	Y	8.8903e-05	-4.05108
SC_078	2521	NS	37.4	26.3281	0.105691	Y	0.00141083	-2.85052	Y	Y	3.77228e-05	-4.4234
SC_079	2493	NS	46.76	24.3043	0.132109	Y	0.00534614	-2.27196	Y	Y	0.000114331	-3.94183
SC_080	8092	NS	42	26.8174	0.0894182	Y	0.00102234	-2.9904	Y	Y	2.43414e-05	-4.61365
SC_081	2532	NS	47.6	36.5112	2.87885	Y	1e-05	-5	N	N	2.10084e-07	-6.67761
SC_082	2523	NS	39.76	35.0057	1.28154	Y	1e-05	-5	N	N	2.51509e-07	-6.59945
SC_083	2542	NS	45.64	29.5648	0.207278	Y	0.000167568	-3.77581	Y	Y	3.67151e-06	-5.43516
SC_084	2539	NS	44.5333	36.0106	3.1401	Y	1e-05	-5	N	N	2.24551e-07	-6.64869
SC_085	2492	NS	38.08	40.6729		N	1e-05	-5	N	N	2.62605e-07	-6.5807
SC_086	2512	NS	39.2	41.6368	3.02257	N	1e-05	-5	N	N	2.55102e-07	-6.59329
SC_087	8077	NS	45.36	34.6536		N	1e-05	-5	N	N	2.20459e-07	-6.65667
SC_088	2527	NS	38.64	34.437	0.405	Y	1e-05	-5	N	N	2.58799e-07	-6.58704
SC_089	2487	NS	41.7	35.5962	2.29377	Y	1e-05	-5	N	N	2.39808e-07	-6.62014
SC_090	2514	NS	43.96	29.0061	0.258398	Y	0.000242054	-3.61609	Y	Y	5.50623e-06	-5.25915
SC_091	2533	NS	42.28	40.0897		N	1e-05	-5	N	N	2.36518e-07	-6.62613
SC_092	2495	NS	43.2	37.9283	2.02083	Y	1e-05	-5	N	N	2.31481e-07	-6.63548
SC_093	2498	NS	44.8	35.01	0.785846	N	1e-05	-5	N	N	2.23214e-07	-6.65128
SC_094	2522	NS	37.6	43.0756	1.44965	Y	1e-05	-5	N	N	2.65957e-07	-6.57519
SC_095	2503	NS	46.3867	31.8023	0.335611	N	1e-05	-5	N	N	2.15579e-07	-6.66639
SC_096	8082	NS	43.68	25.1718	0.137729	Y	0.00302022	-2.51996	Y	Y	6.91443e-05	-4.16024
SC_097	8079	NS	37.4	36.3145	1.25272	Y	1e-05	-5	N	N	2.6738e-07	-6.57287
SC_098	2489	NS	38.64	32.8452	0.931561	Y	1e-05	-5	N	N	2.58799e-07	-6.58704
SC_099	2507	NS	35	27.4224	0.125586	Y	0.000686533	-3.16334	Y	Y	1.96152e-05	-4.70741
SC_100	2525	NS	35	35.5056		N	1e-05	-5	N	N	2.85714e-07	-6.54407
SC_101	8097	NS	36.68	37.2467	2.6552	Y	1e-05	-5	N	N	2.72628e-07	-6.56443
SC_102	2529	NS	39.6667	33.2362	1.38697	Y	1e-05	-5	N	N	2.52101e-07	-6.59843
SC_103	8091	NS	42.0933	43.4695		Y	1e-05	-5	N	N	2.37567e-07	-6.62421
SC_104	2402	NS	35.3267	28.8248	0.143876	Y	0.000272732	-3.56426	Y	Y	7.7203e-06	-5.11237
SC_105	2535	NS	47.4	36.7557	5.56855	N	1e-05	-5	N	N	2.1097e-07	-6.67578
SC_106	8095	NS	36.12	37.6345	0.713311	Y	1e-05	-5	N	N	2.76855e-07	-6.55775
SC_107	8086	NS	45.6	38.3405	2.81492	N	1e-05	-5	N	N	2.19298e-07	-6.65896
SC_108	2500	NS	43.68	28.8927	0.0835169	Y	0.000260813	-3.58367	Y	Y	5.971e-06	-5.22395
SC_109	2547	NS	48.3933	23.6337	0.197549	Y	0.00831312	-2.08024	Y	Y	0.000171782	-3.76502
SC_110	8084	NS	43.96	24.8674	0.114271	Y	0.0036904	-2.43293	Y	Y	8.3949e-05	-4.07598
SC_111	2541	NS	38.64	33.595	0.8563	Y	1e-05	-5	N	N	2.58799e-07	-6.58704
SC_112	2505	NS	40.04	26.7964	0.156138	Y	0.0010366	-2.98439	Y	Y	2.5889e-05	-4.58688
SC_113	8078	NS	48.37	26.4195	0.141773	Y	0.00132849	-2.87664	Y	Y	2.74652e-05	-4.56122
SC_114	2501	NS	42.28	30.1231	0.274124	Y	0.000116029	-3.93543	Y	Y	2.7443e-06	-5.56157
SC_115	2518	NS	35	28.9222	0.379879	Y	0.000255795	-3.59211	Y	Y	7.30842e-06	-5.13618
SC_116	8088	NS	32.4	35.148	1.072	Y	1e-05	-5	N	N	3.08642e-07	-6.51055
SC_117	8083	NS	38.08	24.0915	0.253886	Y	0.00614997	-2.21113	Y	Y	0.000161501	-3.79182
SC_118	2534	NS	37.2	26.6559	0.204971	Y	0.00113703	-2.94423	Y	Y	3.05653e-05	-4.51477
SC_119	2531	NS	38.2	38.4283	4.09817	N	1e-05	-5	N	N	2.6178e-07	-6.58206
SC_120	2546	NS	48.6733	21.5787	0.235982	Y	0.0321543	-1.49276	Y	Y	0.000660615	-3.18005
SC_121	8027	DG	43.6	25.6475	0.0906454	Y	0.00220827	-2.65595	Y	Y	5.06483e-05	-4.29544
SC_122	7995	DG	46.1067	33.0118	0.456419	Y	1e-05	-5	N	N	2.16888e-07	-6.66376
SC_123	8012	DG	41.09	24.1656	0.228842	Y	0.00585723	-2.23231	Y	Y	0.000142546	-3.84604
SC_124	8004	DG
SC_125	8006	DG	47.6	23.2715	0.166383	Y	0.010551	-1.97671	Y	Y	0.000221659	-3.65431
SC_126	8064	DG	46.48	24.5319	0.0827789	Y	0.00460228	-2.33703	Y	Y	9.90163e-05	-4.00429
SC_127	8054	DG	38	29.076	0.066	Y	0.000231165	-3.63608	Y	Y	6.08329e-06	-5.21586
SC_128	8048	DG	38.7333	26.3053	0.11168	Y	0.00143224	-2.84399	Y	Y	3.69769e-05	-4.43207
SC_129	8003	DG	34.4	27.561	0.136	Y	0.000626653	-3.20297	Y	Y	1.82166e-05	-4.73953
SC_130	8044	DG	37.6	35.487	1.27264	Y	1e-05	-5	N	N	2.65957e-07	-6.57519
SC_131	8002	DG	51.3333	28.787	0.406559	Y	0.000279611	-3.55345	Y	Y	5.44698e-06	-5.26384
SC_132	8038	DG	35.5333	28.8223	0.0186179	Y	0.000273186	-3.56354	Y	Y	7.68818e-06	-5.11418
SC_133	8020	DG
SC_134	8074	DG	39.2	33.085	0.175922	Y	1e-05	-5	N	N	2.55102e-07	-6.59329
SC_135	8070	DG	46.48	23.9505	0.295959	Y	0.00674812	-2.17082	Y	Y	0.000145183	-3.83808
SC_136	8061	DG	36	43.8173		N	1e-05	-5	N	N	2.77778e-07	-6.5563
SC_137	8046	DG	41.3467	28.5214	0.760817	Y	1e-05	-5	Y	N	2.41857e-07	-6.61644
SC_138	8057	DG	42	29.544	0.353	Y	0.000169876	-3.76987	Y	Y	4.04466e-06	-5.39312
SC_139	8049	DG	38.64	26.093	0.144775	Y	0.00164701	-2.7833	Y	Y	4.26246e-05	-4.37034
SC_140	8034	DG	42.6	39.08	5.13733	Y	1e-05	-5	N	N	2.34742e-07	-6.62941
SC_141	8030	DG	43.5	28.7698	0.21615	Y	0.000282789	-3.54854	Y	Y	6.50089e-06	-5.18703
SC_142	8015	DG	44.4267	26.5268	0.0547647	Y	0.00123786	-2.90733	Y	Y	2.78629e-05	-4.55497
SC_143	8018	DG	43.12	33.135	0.389	Y	1e-05	-5	N	N	2.31911e-07	-6.63468
SC_144	8014	DG	39	32.1502	0.631402	Y	1e-05	-5	N	N	2.5641e-07	-6.59106
SC_145	8024	DG	38.5333	35.5639	3.27637	Y	1e-05	-5	N	N	2.59516e-07	-6.58584
SC_146	8069	DG	47.04	28.0394	0.0964064	Y	0.000457368	-3.33973	Y	Y	9.72297e-06	-5.0122
SC_147	8050	DG	43.96	29.6277	0.152064	Y	0.000160773	-3.79379	Y	Y	3.65725e-06	-5.43685
SC_148	8056	DG	41.44	35.518	0.147	Y	1e-05	-5	N	N	2.41313e-07	-6.61742
SC_149	8035	DG	40.88	28.1089	0.0393622	Y	0.000436905	-3.35961	Y	Y	1.06875e-05	-4.97112
SC_150	8060	DG	39.8	28.287	0.0190585	Y	0.000388575	-3.41052	Y	Y	9.7632e-06	-5.01041
SC_151	8028	DG	36.5333	32.8977	0.0406132	Y	1e-05	-5	N	N	2.73723e-07	-6.56269
SC_152	8023	DG	41.2	23.8299	0.142442	Y	0.0073056	-2.13634	Y	Y	0.00017732	-3.75124
SC_153	7999	DG	46	26.1012	0.371691	Y	0.00163812	-2.78565	Y	Y	3.56113e-05	-4.44841
SC_154	8040	DG	41.4	26.3699	0.124057	Y	0.00137253	-2.86248	Y	Y	3.3153e-05	-4.47948
SC_155	8062	DG	50.3333	25.9668	0.0752646	Y	0.00178968	-2.74722	Y	Y	3.55566e-05	-4.44908
SC_156	7992	DG	47.88	25.1963	0.536355	Y	1e-05	-5	Y	N	2.08855e-07	-6.68015
SC_157	8047	DG	44.6133	26.7338	0.220331	Y	0.00108018	-2.96651	Y	Y	2.4212e-05	-4.61597
SC_158	8045	DG	44.9867	35.4905	2.62274	Y	1e-05	-5	N	N	2.22288e-07	-6.65308
SC_159	7993	DG	44.24	24.5767	0.031308	Y	0.0044685	-2.34984	Y	Y	0.000101006	-3.99565
SC_160	8043	DG	43.2667	28.4015	0.300962	Y	0.000360375	-3.44325	Y	Y	8.32916e-06	-5.0794
SC_161	8055	DG	36.4667	25.3523	0.123428	Y	0.00268197	-2.57155	Y	Y	7.35457e-05	-4.13344
SC_162	8051	DG	40.4	36.8396	2.87586	Y	1e-05	-5	N	N	2.47525e-07	-6.60638
SC_163	8039	DG	38.6	29.492	0.241	Y	0.000175791	-3.755	Y	Y	4.55418e-06	-5.34159
SC_164	8000	DG	34.4	30.216	0.063	Y	0.000109149	-3.96198	Y	Y	3.17295e-06	-5.49854
SC_165	8017	DG	36.6	30.1467	0.381458	Y	0.000114242	-3.94217	Y	Y	3.12138e-06	-5.50565
SC_166	8013	DG	49.8	29.3886	0.14683	Y	0.000188167	-3.72546	Y	Y	3.77845e-06	-5.42269
SC_167	8063	DG	44.4267	24.4028	0.137197	Y	0.00501045	-2.30012	Y	Y	0.00011278	-3.94777
SC_168	8005	DG	48.6267	26.8163	0.290326	Y	0.0010231	-2.99008	Y	Y	2.10399e-05	-4.67696
SC_169	8075	DG	48.6267	45		N	1e-05	-5	N	N	2.05648e-07	-6.68687
SC_170	8065	DG	41.72	27.677	0.0937347	Y	0.000580601	-3.23612	Y	Y	1.39166e-05	-4.85647
SC_171	8042	DG	37.2	39.7424	1.82109	N	1e-05	-5	N	N	2.68817e-07	-6.57054
SC_172	8021	DG	35.8	30.3237	0.500538	Y	1e-05	-5	Y	N	2.7933e-07	-6.55388
SC_173	7997	DG	42.6	38.1672	2.79611	Y	1e-05	-5	N	N	2.34742e-07	-6.62941
SC_174	7994	DG	44.59	33.636	1.43888	Y	1e-05	-5	N	N	2.24266e-07	-6.64924
SC_175	8041	DG	36.8667	27.7269	0.2509	Y	0.000561821	-3.2504	Y	Y	1.52393e-05	-4.81704
SC_176	7998	DG	38.4	39.1478	2.19476	Y	1e-05	-5	N	N	2.60417e-07	-6.58433
SC_177	8025	DG	35.2	34.267		N	1e-05	-5	N	N	2.84091e-07	-6.54654
SC_178	8019	DG	41.2533	24.6123	0.126385	Y	0.00436503	-2.36001	Y	Y	0.00010581	-3.97547
SC_179	8071	DG	35.4	28.0914	0.294003	Y	0.000441983	-3.35459	Y	Y	1.24854e-05	-4.9036
SC_180	7991	DG	39.76	38.8123	5.02953	Y	1e-05	-5	N	N	2.51509e-07	-6.59945
SC_181	2536	DG	39	25.6281	0.289202	Y	0.00223666	-2.6504	Y	Y	5.73503e-05	-4.24146
SC_182	2538	DG	42.4	26.7595	0.295344	Y	0.00106206	-2.97385	Y	Y	2.50485e-05	-4.60122
SC_183	8087	DG	38.92	35.9006	0.136961	Y	1e-05	-5	N	N	2.56937e-07	-6.59017
SC_184	8085	DG	47.11	32.9993	1.06662	Y	1e-05	-5	N	N	2.12269e-07	-6.67311
SC_185	2474	DG	40.6	24.3038	0.110501	Y	0.00534805	-2.2718	Y	Y	0.000131725	-3.88033
SC_186	8094	DG	47.04	31.4458	0.476077	Y	1e-05	-5	N	N	2.12585e-07	-6.67247
SC_187	2497	DG	39.6	25.1806	0.313617	Y	0.00300291	-2.52246	Y	Y	7.5831e-05	-4.12015
SC_188	8089	DG	42.28	25.363	0.128813	Y	0.00266302	-2.57463	Y	Y	6.29854e-05	-4.20076
SC_189	2490	DG	41.0667	26.8198	0.0547637	Y	0.00102072	-2.99109	Y	Y	2.48551e-05	-4.60458
SC_190	2530	DG	36.6	36.0682	4.08348	Y	1e-05	-5	N	N	2.73224e-07	-6.56348
SC_191	8098	DG	35	28.9221	0.414888	Y	0.000255811	-3.59208	Y	Y	7.3089e-06	-5.13615
SC_192	2517	DG	33.4	35.1535	1.04624	Y	1e-05	-5	N	N	2.99401e-07	-6.52375
SC_193	2520	DG	40.04	38.2259	0.876005	Y	1e-05	-5	N	N	2.4975e-07	-6.60249
SC_194	2519	DG	33.2	43.6269	0.250942	Y	1e-05	-5	N	N	3.01205e-07	-6.52114
SC_195	2511	DG	36.2667	45		N	1e-05	-5	N	N	2.75735e-07	-6.55951
SC_196	2513	DG
SC_197	8096	DG	40.2	30.1472	0.408252	Y	0.000114207	-3.94231	Y	Y	2.84096e-06	-5.54653
SC_198	2521	DG	36.68	24.722	0.0479731	Y	0.00406112	-2.39135	Y	Y	0.000110718	-3.95578
SC_199	2493	DG	36.0733	28.6811	0.340756	Y	0.000299791	-3.52318	Y	Y	8.31059e-06	-5.08037
SC_200	8092	DG	40.88	32.8008	0.725823	Y	1e-05	-5	N	N	2.44618e-07	-6.61151
SC_201	2532	DG	43.68	33.861	1.144	Y	1e-05	-5	N	N	2.28938e-07	-6.64028
SC_202	2523	DG	40.67	38.9748	3.5239	N	1e-05	-5	N	N	2.45881e-07	-6.60927
SC_203	2542	DG	40.5533	27.3557	0.113614	Y	0.000717348	-3.14427	Y	Y	1.7689e-05	-4.7523
SC_204	2539	DG	39.48	45		N	1e-05	-5	N	N	2.53293e-07	-6.59638
SC_205	2492	DG	45.36	42.2742		Y	1e-05	-5	N	N	2.20459e-07	-6.65667
SC_206	2512	DG	42.84	39.6594	3.62053	Y	1e-05	-5	N	N	2.33427e-07	-6.63185
SC_207	8077	DG	42.28	40.7622	1.35711	N	1e-05	-5	N	N	2.36518e-07	-6.62613
SC_208	2527	DG	40.04	38.6817	0.425371	N	1e-05	-5	N	N	2.4975e-07	-6.60249
SC_209	2487	DG	38.6	40.864	2.84138	N	1e-05	-5	N	N	2.59067e-07	-6.58659
SC_210	2514	DG	40.32	25.4239	0.248346	Y	0.00255844	-2.59202	Y	Y	6.34534e-05	-4.19755
SC_211	2533	DG	40.32	37.6093	4.39033	Y	1e-05	-5	N	N	2.48016e-07	-6.60552
SC_212	2495	DG	37.4	37.4638	2.23076	Y	1e-05	-5	N	N	2.6738e-07	-6.57287
SC_213	2498	DG	46.48	37.6205	3.28383	N	1e-05	-5	N	N	2.15146e-07	-6.66727
SC_214	2522	DG	40.04	41.2731	3.15023	Y	1e-05	-5	N	N	2.4975e-07	-6.60249
SC_215	2503	DG	43.68	34.223	0.683229	N	1e-05	-5	N	N	2.28938e-07	-6.64028
SC_216	8082	DG	36.6	28.5574	0.11842	Y	0.000325225	-3.48782	Y	Y	8.88593e-06	-5.0513
SC_217	8079	DG	39	39.1585	2.4451	Y	1e-05	-5	N	N	2.5641e-07	-6.59106
SC_218	2489	DG	40.32	34.4627	1.2307	Y	1e-05	-5	N	N	2.48016e-07	-6.60552
SC_219	2507	DG	40.88	27.057	0.198	Y	0.000873191	-3.05889	Y	Y	2.13599e-05	-4.6704
SC_220	2525	DG	39.0133	45		Y	1e-05	-5	N	N	2.56323e-07	-6.59121
SC_221	8097	DG	44.52	39.3704	0.645423	Y	1e-05	-5	N	N	2.24618e-07	-6.64856
SC_222	2529	DG	43.6	33.9498		Y	1e-05	-5	N	N	2.29358e-07	-6.63949
SC_223	8091	DG	39.4	41.8223	0.985988	N	1e-05	-5	N	N	2.53807e-07	-6.5955
SC_224	2402	DG	44.8	26.9949	0.152619	Y	0.00090965	-3.04113	Y	Y	2.03047e-05	-4.6924
SC_225	2535	DG	41.0667	44.6498		Y	1e-05	-5	N	N	2.43506e-07	-6.61349
SC_226	8095	DG	35.28	38.5418	3.33325	Y	1e-05	-5	N	N	2.83447e-07	-6.54753
SC_227	8086	DG	40.88	45		N	1e-05	-5	N	N	2.44618e-07	-6.61151
SC_228	2500	DG	44.52	32.785	0.427	Y	1e-05	-5	N	N	2.24618e-07	-6.64856
SC_229	2547	DG	48.44	26.5444	0.148228	Y	0.00122361	-2.91236	Y	Y	2.52603e-05	-4.59756
SC_230	8084	DG	38.2	30.1779	0.344754	Y	0.000111919	-3.9511	Y	Y	2.92982e-06	-5.53316
SC_231	2541	DG	39.9333	40.1615	1.26494	Y	1e-05	-5	N	N	2.50417e-07	-6.60134
SC_232	2505	DG	33.6	32.145	0.0628793	Y	1e-05	-5	N	N	2.97619e-07	-6.52634
SC_233	8078	DG	46.76	24.75	0.249219	Y	0.00398691	-2.39936	Y	Y	8.52632e-05	-4.06924
SC_234	2501	DG	39.6667	27.7911	0.215603	Y	0.000538567	-3.26876	Y	Y	1.35773e-05	-4.86719
SC_235	2518	DG	46.2	27.934	0.108	Y	0.000490224	-3.30961	Y	Y	1.06109e-05	-4.97425
SC_236	8088	DG	37.8	34.8025		N	1e-05	-5	N	N	2.6455e-07	-6.57749
SC_237	8083	DG	47.6	28.3939	0.022758	Y	0.000362178	-3.44108	Y	Y	7.60877e-06	-5.11869
SC_238	2534	DG	41.72	24.9646	0.104643	Y	0.00346173	-2.46071	Y	Y	8.29752e-05	-4.08105
SC_239	2531	DG	41.3467	41.9744		Y	1e-05	-5	N	N	2.41857e-07	-6.61644
SC_240	2546	DG	35.6667	28.0677	0.143975	Y	0.000448921	-3.34783	Y	Y	1.25866e-05	-4.90009
SC_241	8027	PS	46.83	23.5745	0.730937	Y	1e-05	-5	Y	N	2.13538e-07	-6.67052
SC_242	7995	PS	38.2	29.4148	0.349719	Y	0.000184956	-3.73293	Y	Y	4.84177e-06	-5.315
SC_243	8012	PS	39.7833	24.7296	0.0936566	Y	0.00404076	-2.39354	Y	Y	0.000101569	-3.99324
SC_244	8004	PS	47.53	24.701	0.0390405	Y	0.00411766	-2.38535	Y	Y	8.66329e-05	-4.06232
SC_245	8006	PS	36	23.5912	0.0741807	Y	0.00854897	-2.06809	Y	Y	0.000237471	-3.62439
SC_246	8064	PS	39	35.0672	0.308742	Y	1e-05	-5	N	N	2.5641e-07	-6.59106
SC_247	8054	PS	38.36	26.359	0.445512	Y	0.00138248	-2.85934	Y	Y	3.60397e-05	-4.44322
SC_248	8048	PS	41.8	22.3925	0.0773834	Y	0.0188191	-1.7254	Y	Y	0.000450219	-3.34658
SC_249	8003	PS	45.8267	23.0106	0.124333	Y	0.0125281	-1.90211	Y	Y	0.000273381	-3.56323
SC_250	8044	PS	45.36	32.4845	0.504093	Y	1e-05	-5	N	N	2.20459e-07	-6.65667
SC_251	8002	PS	48.4	24.741	0.181029	Y	0.0040106	-2.39679	Y	Y	8.28636e-05	-4.08164
SC_252	8038	PS	45.7333	26.1826	0.0818386	Y	0.00155266	-2.80892	Y	Y	3.39504e-05	-4.46916
SC_253	8020	PS	41.16	23.1974	0.287186	Y	0.0110784	-1.95552	Y	Y	0.000269153	-3.57
SC_254	8074	PS	39.2	27.931	0.101	Y	0.000491193	-3.30875	Y	Y	1.25304e-05	-4.90203
SC_255	8070	PS	37.52	23.6149	0.192801	Y	0.00841672	-2.07486	Y	Y	0.000224326	-3.64912
SC_256	8061	PS	36.8	34.7638	1.64333	Y	1e-05	-5	N	N	2.71739e-07	-6.56585
SC_257	8046	PS	47.6	26.7374	0.128997	Y	0.00107765	-2.96752	Y	Y	2.26397e-05	-4.64513
SC_258	8057	PS	40.05	28.9399	0.150891	Y	0.000252824	-3.59718	Y	Y	6.31271e-06	-5.19978
SC_259	8049	PS	36.6833	23.7204	0.146588	Y	0.00785192	-2.10502	Y	Y	0.000214046	-3.66949
SC_260	8034	PS	35.2	34.7077	1.18408	Y	1e-05	-5	N	N	2.84091e-07	-6.54654
SC_261	8030	PS
SC_262	8015	PS	40.67	24.5959	0.161601	Y	0.00441245	-2.35532	Y	Y	0.000108494	-3.96459
SC_263	8018	PS	44.52	31.485	0.367	Y	1e-05	-5	N	N	2.24618e-07	-6.64856
SC_264	8014	PS	59	33.6866	0.0227256	Y	1e-05	-5	N	N	1.69492e-07	-6.77085
SC_265	8024	PS	35.5333	31.3865	0.217824	Y	1e-05	-5	N	N	2.81426e-07	-6.55064
SC_266	8069	PS	41.4	25.24	0.0928019	Y	0.0028876	-2.53946	Y	Y	6.97487e-05	-4.15646
SC_267	8050	PS	44.24	27.7028	0.166671	Y	0.000570789	-3.24352	Y	Y	1.29021e-05	-4.88934
SC_268	8056	PS	41	29.047	0.18075	Y	0.000235617	-3.62779	Y	Y	5.74677e-06	-5.24058
SC_269	8035	PS	48.44	25.3198	0.0205955	Y	0.00273984	-2.56228	Y	Y	5.65614e-05	-4.24748
SC_270	8060	PS	36.7333	25.2394	0.103653	Y	0.00288878	-2.53929	Y	Y	7.8642e-05	-4.10435
SC_271	8028	PS	39.6	30.05	0.312	Y	0.000121752	-3.91452	Y	Y	3.07455e-06	-5.51222
SC_272	8023	PS	48	21.4158	0.196297	Y	0.0357936	-1.44619	Y	Y	0.0007457	-3.12744
SC_273	7999	PS	37.0667	26.3887	0.098076	Y	0.00135568	-2.86784	Y	Y	3.65742e-05	-4.43683
SC_274	8040	PS	39.95	25.4179	0.158397	Y	0.00256854	-2.59031	Y	Y	6.42939e-05	-4.19183
SC_275	8062	PS	44.8	27.5145	0.0284035	Y	0.00064613	-3.18968	Y	Y	1.44225e-05	-4.84096
SC_276	7992	PS	36	26.2218	0.143665	Y	0.00151314	-2.82012	Y	Y	4.20317e-05	-4.37642
SC_277	8047	PS	39.8667	23.1489	0.093072	Y	0.0114382	-1.94164	Y	Y	0.00028691	-3.54225
SC_278	8045	PS	43.6667	28.685	0.204307	Y	0.000299019	-3.5243	Y	Y	6.84777e-06	-5.16445
SC_279	7993	PS	38.64	22.6875	0.202486	Y	0.0154971	-1.80975	Y	Y	0.000401064	-3.39679
SC_280	8043	PS	43.54	25.944	0.0680682	Y	0.00181676	-2.7407	Y	Y	4.17262e-05	-4.37959
SC_281	8055	PS	39.9	27.2216	0.0769657	Y	0.000783533	-3.10594	Y	Y	1.96374e-05	-4.70692
SC_282	8051	PS	39.8667	31.1501	0.36325	Y	1e-05	-5	N	N	2.50836e-07	-6.60061
SC_283	8039	PS	56.6667	26.1232	0.0678953	Y	0.0016146	-2.79193	Y	Y	2.8493e-05	-4.54526
SC_284	8000	PS	47.7	29.0757	0.333964	Y	0.00023121	-3.63599	Y	Y	4.84716e-06	-5.31451
SC_285	8017	PS	49	30.1505	0.229166	Y	0.000113961	-3.94324	Y	Y	2.32574e-06	-5.63344
SC_286	8013	PS	39.9	30.2922	0.226306	Y	0.000103809	-3.98376	Y	Y	2.60174e-06	-5.58474
SC_287	8063	PS	38.2	27.0844	0.166271	Y	0.000857556	-3.06674	Y	Y	2.24491e-05	-4.6488
SC_288	8005	PS	41.16	25.2898	0.0243395	Y	0.00279459	-2.55368	Y	Y	6.78958e-05	-4.16816
SC_289	8075	PS	43.6	34.8542	0.525268	Y	1e-05	-5	N	N	2.29358e-07	-6.63949
SC_290	8065	PS	35.9333	26.0523	0.204238	Y	0.00169176	-2.77166	Y	Y	4.70806e-05	-4.32716
SC_291	8042	PS	45.8	37.2349	3.0762	N	1e-05	-5	N	N	2.18341e-07	-6.66087
SC_292	8021	PS	41	27.8391	0.162275	Y	0.000521834	-3.28247	Y	Y	1.27276e-05	-4.89525
SC_293	7997	PS	46.34	36.0573	2.03214	Y	1e-05	-5	N	N	2.15796e-07	-6.66596
SC_294	7994	PS	41.8	31.146	0.102	Y	1e-05	-5	N	N	2.39234e-07	-6.62118
SC_295	8041	PS	39.8	24.0952	0.0883849	Y	0.00613505	-2.21218	Y	Y	0.000154147	-3.81207
SC_296	7998	PS	53	37.9279	3.99252	Y	1e-05	-5	N	N	1.88679e-07	-6.72428
SC_297	8025	PS	41.4	30.5794	0.0942521	Y	1e-05	-5	N	N	2.41546e-07	-6.617
SC_298	8019	PS	58.24	29.895	0.099	Y	0.000134831	-3.87021	Y	Y	2.31509e-06	-5.63543
SC_299	8071	PS	37.7333	27.5818	0.276693	Y	0.000618118	-3.20893	Y	Y	1.63812e-05	-4.78565
SC_300	7991	PS	35.4	35.1599	0.668545	Y	1e-05	-5	N	N	2.82486e-07	-6.549
SC_301	2536	PS	36.2	23.8147	0.0768319	Y	0.007379	-2.132	Y	Y	0.00020384	-3.69071
SC_302	2538	PS	46.6	26.4207	0.0696869	Y	0.00132742	-2.87699	Y	Y	2.84854e-05	-4.54538
SC_303	8087	PS	46.5967	38.6095	3.60713	N	1e-05	-5	N	N	2.14608e-07	-6.66835
SC_304	8085	PS	41.44	40.0069	4.97727	Y	1e-05	-5	N	N	2.41313e-07	-6.61742
SC_305	2474	PS	43.12	25.0107	0.281553	Y	0.00335821	-2.47389	Y	Y	7.78805e-05	-4.10857
SC_306	8094	PS	42.63	28.1656	0.146976	Y	0.000420907	-3.37581	Y	Y	9.87349e-06	-5.00553
SC_307	2497	PS	43.68	22.267	0.0811431	Y	0.0204398	-1.68952	Y	Y	0.000467945	-3.32981
SC_308	8089	PS	44	24.1111	0.174976	Y	0.00607113	-2.21673	Y	Y	0.00013798	-3.86018
SC_309	2490	PS	13.52	26.3648	0.00896195	Y	0.00137716	-2.86102	Y	Y	0.000101861	-3.99199
SC_310	2530	PS	41.8	34.5088	1.06196	Y	1e-05	-5	N	N	2.39234e-07	-6.62118
SC_311	8098	PS	42.28	27.221	0.072	Y	0.000783836	-3.10577	Y	Y	1.85392e-05	-4.73191
SC_312	2517	PS	36.68	28.6579	0.0726538	Y	0.000304395	-3.51656	Y	Y	8.29867e-06	-5.08099
SC_313	2520	PS	38.64	37.5136	3.51785	Y	1e-05	-5	N	N	2.58799e-07	-6.58704
SC_314	2519	PS	39.48	34.2221		N	1e-05	-5	N	N	2.53293e-07	-6.59638
SC_315	2511	PS	35.28	36.0261	3.70384	Y	1e-05	-5	N	N	2.83447e-07	-6.54753
SC_316	2513	PS	43.68	35.7989	5.23299	Y	1e-05	-5	N	N	2.28938e-07	-6.64028
SC_317	8096	PS	38.36	28.0905	0.133659	Y	0.000442247	-3.35433	Y	Y	1.15289e-05	-4.93821
SC_318	2521	PS	44.52	23.8579	0.0618821	Y	0.00717255	-2.14433	Y	Y	0.000161108	-3.79288
SC_319	2493	PS	45.36	25.2767	0.096851	Y	0.00281874	-2.54995	Y	Y	6.21415e-05	-4.20662
SC_320	8092	PS	35.4	26.8251	0.254231	Y	0.00101722	-2.99258	Y	Y	2.87351e-05	-4.54159
SC_321	2532	PS	40.2267	45		N	1e-05	-5	N	N	2.48591e-07	-6.60451
SC_322	2523	PS	39.9	37.9199	3.32844	N	1e-05	-5	N	N	2.50627e-07	-6.60097
SC_323	2542	PS	47.11	27.7315	0.0857268	Y	0.000560126	-3.25171	Y	Y	1.18897e-05	-4.92483
SC_324	2539	PS	42.6	42.1683	1.9772	N	1e-05	-5	N	N	2.34742e-07	-6.62941
SC_325	2492	PS	42	32.6311	0.645123	Y	1e-05	-5	N	N	2.38095e-07	-6.62325
SC_326	2512	PS	40.32	39.4334	6.02666	N	1e-05	-5	N	N	2.48016e-07	-6.60552
SC_327	8077	PS	33.6	36.545	0.264	Y	1e-05	-5	N	N	2.97619e-07	-6.52634
SC_328	2527	PS	38.5	38.5839	1.20531	Y	1e-05	-5	N	N	2.5974e-07	-6.58546
SC_329	2487	PS	45.08	41.0846	4.27779	Y	1e-05	-5	N	N	2.21828e-07	-6.65398
SC_330	2514	PS	44.66	27.935	0.326288	Y	0.000489917	-3.30988	Y	Y	1.09699e-05	-4.9598
SC_331	2533	PS	47.04	34.0523	0.34678	Y	1e-05	-5	N	N	2.12585e-07	-6.67247
SC_332	2495	PS	43.12	36.686	1.233	Y	1e-05	-5	N	N	2.31911e-07	-6.63468
SC_333	2498	PS	45.08	37.137	1.893	Y	1e-05	-5	N	N	2.21828e-07	-6.65398
SC_334	2522	PS	43.12	33.9551	0.629501	N	1e-05	-5	N	N	2.31911e-07	-6.63468
SC_335	2503	PS	45.64	30.9735	0.2432	Y	1e-05	-5	N	N	2.19106e-07	-6.65935
SC_336	8082	PS	48.72	26.7196	0.0478528	Y	0.00109038	-2.96242	Y	Y	2.23805e-05	-4.65013
SC_337	8079	PS	51.8333	35.6136	0.961772	Y	1e-05	-5	N	N	1.92926e-07	-6.71461
SC_338	2489	PS	46.2	34.8268	2.66506	Y	1e-05	-5	N	N	2.1645e-07	-6.66464
SC_339	2507	PS	38.08	27.0291	0.216676	Y	0.000889363	-3.05092	Y	Y	2.33551e-05	-4.63162
SC_340	2525	PS	40	32.609		N	1e-05	-5	N	N	2.5e-07	-6.60206
SC_341	8097	PS	45.64	36.5794	1.03431	Y	1e-05	-5	N	N	2.19106e-07	-6.65935
SC_342	2529	PS	47.1333	32.7384	1.29465	Y	1e-05	-5	N	N	2.12164e-07	-6.67333
SC_343	8091	PS	36.68	37.1303	4.76875	Y	1e-05	-5	N	N	2.72628e-07	-6.56443
SC_344	2402	PS	40.6933	26.4799	0.182265	Y	0.00127673	-2.8939	Y	Y	3.13745e-05	-4.50342
SC_345	2535	PS	42.28	35.43		N	1e-05	-5	N	N	2.36518e-07	-6.62613
SC_346	8095	PS	40.18	35.983	3.5058	Y	1e-05	-5	N	N	2.4888e-07	-6.60401
SC_347	8086	PS	39	41.2911	3.94794	N	1e-05	-5	N	N	2.5641e-07	-6.59106
SC_348	2500	PS	35.6533	28.0533	0.297401	Y	0.000453193	-3.34372	Y	Y	1.27111e-05	-4.89582
SC_349	2547	PS	37.4667	24.2177	0.298494	Y	0.00565972	-2.2472	Y	Y	0.00015106	-3.82085
SC_350	8084	PS	36.4	27.2384	0.481641	Y	0.000774922	-3.11074	Y	Y	2.12891e-05	-4.67184
SC_351	2541	PS	42.56	38.2807	1.6133	N	1e-05	-5	N	N	2.34962e-07	-6.629
SC_352	2505	PS	41.16	30.474	0.376	Y	1e-05	-5	N	N	2.42954e-07	-6.61448
SC_353	8078	PS	37	25.7039	0.0567265	Y	0.00212775	-2.67208	Y	Y	5.75068e-05	-4.24028
SC_354	2501	PS	38.4	32.383	0.695	Y	1e-05	-5	N	N	2.60417e-07	-6.58433
SC_355	2518	PS	40.88	27.4583	0.129856	Y	0.000670493	-3.17361	Y	Y	1.64015e-05	-4.78512
SC_356	8088	PS	35.4	38.3311	3.66765	N	1e-05	-5	N	N	2.82486e-07	-6.549
SC_357	8083	PS	48.72	25.5295	0.0946058	Y	0.00238663	-2.62222	Y	Y	4.89866e-05	-4.30992
SC_358	2534	PS	36.4	26.5914	0.203741	Y	0.00118637	-2.92578	Y	Y	3.25926e-05	-4.48688
SC_359	2531	PS	41.4	35.2577	0.287375	Y	1e-05	-5	N	N	2.41546e-07	-6.617
SC_360	2546	PS	37.8	23.7364	0.0610763	Y	0.00776934	-2.10962	Y	Y	0.000205538	-3.68711

## Sheet: Cq_Heatmap
AnimalID	DG_Cq	NS_Cq	PS_Cq
8027	25.6475	23.344	23.5745
7995	33.0118	30.4081	29.4148
8012	24.1656	26.197	24.7296
8004		22.708	24.701
8006	23.2715	22.4473	23.5912
8064	24.5319	37.374	35.0672
8054	29.076	25.5544	26.359
8048	26.3053	28.379	22.3925
8003	27.561	24.951	23.0106
8044	35.487	34.372	32.4845
8002	28.787	25.1594	24.741
8038	28.8223	28.1952	26.1826
8020		24.1894	23.1974
8074	33.085	24.2078	27.931
8070	23.9505	25.1039	23.6149
8061	43.8173	33.6823	34.7638
8046	28.5214	27.9343	26.7374
8057	29.544	26.0533	28.9399
8049	26.093	29.8464	23.7204
8034	39.08	36.8063	34.7077
8030	28.7698	24.209
8015	26.5268	26.998	24.5959
8018	33.135	28.9598	31.485
8014	32.1502	32.4723	33.6866
8024	35.5639	28.1685	31.3865
8069	28.0394	28.462	25.24
8050	29.6277	26.432	27.7028
8056	35.518	28.7152	29.047
8035	28.1089	22.3099	25.3198
8060	28.287	27.4077	25.2394
8028	32.8977	29.2492	30.05
8023	23.8299	23.2383	21.4158
7999	26.1012	24.3524	26.3887
8040	26.3699	26.1842	25.4179
8062	25.9668	26.1915	27.5145
7992	25.1963	25.0816	26.2218
8047	26.7338	22.8987	23.1489
8045	35.4905	29.9136	28.685
7993	24.5767	23.4042	22.6875
8043	28.4015	27.7265	25.944
8055	25.3523	27.0487	27.2216
8051	36.8396	29.7851	31.1501
8039	29.492	26.8922	26.1232
8000	30.216	24.6345	29.0757
8017	30.1467	30.0279	30.1505
8013	29.3886	25.7424	30.2922
8063	24.4028	24.4902	27.0844
8005	26.8163	22.5449	25.2898
8075	45	34.4533	34.8542
8065	27.677	24.4496	26.0523
8042	39.7424	33.8201	37.2349
8021	30.3237	28.7271	27.8391
7997	38.1672	36.4292	36.0573
7994	33.636	28.8355	31.146
8041	27.7269	24.6008	24.0952
7998	39.1478	33.7926	37.9279
8025	34.267	30.3474	30.5794
8019	24.6123	27.1168	29.895
8071	28.0914	26.2556	27.5818
7991	38.8123	34.1793	35.1599
2536	25.6281	22.2053	23.8147
2538	26.7595	25.0992	26.4207
8087	35.9006	34.6958	38.6095
8085	32.9993	35.5675	40.0069
2474	24.3038	26.0287	25.0107
8094	31.4458	28.9391	28.1656
2497	25.1806	24.7122	22.267
8089	25.363	22.9731	24.1111
2490	26.8198	24.8403	26.3648
2530	36.0682	40.435	34.5088
8098	28.9221	22.1347	27.221
2517	35.1535	27.7094	28.6579
2520	38.2259	35.3917	37.5136
2519	43.6269	40.2231	34.2221
2511	45	36.728	36.0261
2513		34.4511	35.7989
8096	30.1472	24.803	28.0905
2521	24.722	26.3281	23.8579
2493	28.6811	24.3043	25.2767
8092	32.8008	26.8174	26.8251
2532	33.861	36.5112	45
2523	38.9748	35.0057	37.9199
2542	27.3557	29.5648	27.7315
2539	45	36.0106	42.1683
2492	42.2742	40.6729	32.6311
2512	39.6594	41.6368	39.4334
8077	40.7622	34.6536	36.545
2527	38.6817	34.437	38.5839
2487	40.864	35.5962	41.0846
2514	25.4239	29.0061	27.935
2533	37.6093	40.0897	34.0523
2495	37.4638	37.9283	36.686
2498	37.6205	35.01	37.137
2522	41.2731	43.0756	33.9551
2503	34.223	31.8023	30.9735
8082	28.5574	25.1718	26.7196
8079	39.1585	36.3145	35.6136
2489	34.4627	32.8452	34.8268
2507	27.057	27.4224	27.0291
2525	45	35.5056	32.609
8097	39.3704	37.2467	36.5794
2529	33.9498	33.2362	32.7384
8091	41.8223	43.4695	37.1303
2402	26.9949	28.8248	26.4799
2535	44.6498	36.7557	35.43
8095	38.5418	37.6345	35.983
8086	45	38.3405	41.2911
2500	32.785	28.8927	28.0533
2547	26.5444	23.6337	24.2177
8084	30.1779	24.8674	27.2384
2541	40.1615	33.595	38.2807
2505	32.145	26.7964	30.474
8078	24.75	26.4195	25.7039
2501	27.7911	30.1231	32.383
2518	27.934	28.9222	27.4583
8088	34.8025	35.148	38.3311
8083	28.3939	24.0915	25.5295
2534	24.9646	26.6559	26.5914
2531	41.9744	38.4283	35.2577
2546	28.0677	21.5787	23.7364
